# Supplementary material for: tert-Butyl 3-carbamoyl-4-methoxy­imino-3-methyl­piperidine-1-carboxyl­ate
Source: Acta Crystallogr Sect E Struct Rep Online. 2009 Jan 10;65(Pt 2):o282. doi: 10.1107/S1600536809000634 (PMC2968237; doi:10.1107/S1600536809000634)
Supplement: Supplementary file 1 [file e-65-0o282-sup1.cif]

##############################################################################
###                                                                        ###
###        Electronic paper (Acta Crystallographica Section E)             ###
###                                                                        ###
##############################################################################
#                                                                            #
# This CIF contains the data in a paper accepted for publication in Acta     #
# Crystallographica Section E. It conforms to the requirements of Notes      #
# for Authors for Section E, and has been peer reviewed under the auspices   #
# of the IUCr Commission on Journals.                                        #
#                                                                            #
# Full details of the Crystallographic Information File format               #
# are given in the paper "The Crystallographic Information File (CIF):       #
# a New Standard Archive File for Crystallography" by S. R. Hall, F. H.      #
# Allen and I. D. Brown [Acta Cryst. (1991), A47, 655-685].                  #
#                                                                            #
# The current version of the core CIF dictionary is obtainable from          #
# ftp://ftp.iucr.org/pub/cif_core.dic. The current version number is 2.4.    #
#                                                                            #
# Software is freely available for graphical display of the structure(s) in  #
# this CIF.  For information consult the CIF home page http://www.iucr.org/  #
# cif/home.html                                                              #
#                                                                            #
# This file may be used for bona fide research purposes within the           #
# scientific community so long as proper attribution is given to the journal # 
# article from which it was obtained.                                        #
#                                                                            #
##############################################################################
                                             
data_global
_audit_creation_method     SHELXL-97
_journal_date_recd_electronic     2008-12-22
_journal_date_accepted     2009-01-07
_journal_name_full     'Acta Crystallographica, Section E'
_journal_year     2009
_journal_volume     65
_journal_issue      2
_journal_page_first     o282
_journal_page_last     o282
_journal_paper_category     QO
_journal_coeditor_code     IS2378
_publ_contact_author_name     'Prof. Mingliang Liu'
_publ_contact_author_address
;
Institute of Medicinal Biotechnology
Chinese Academy of Medical Sciences
and Peking Union Medical College
Beijing 100050
People's Republic of China
;
_publ_contact_author_email     lmllyx@yahoo.com.cn
_publ_contact_author_fax     (+86)-010-63047865
_publ_contact_author_phone     (+86)-010-63047865
_publ_section_title
;
<i>tert</i>-Butyl 3-carbamoyl-4-methoxyimino-3-methylpiperidine-1-carboxylate
;
loop_
    _publ_author_name
    _publ_author_address
    'Yun Chai'
;
Institute of Medicinal Biotechnology
Chinese Academy of Medical Sciences and Peking Union Medical College
Beijing 100050
People's Republic of China
;
    'Zhi-Long Wan'
;
Institute of Medicinal Biotechnology
Chinese Academy of Medical Sciences and Peking Union Medical College
Beijing 100050
People's Republic of China
;
    'Hui-Yuan Guo'
;
Institute of Medicinal Biotechnology
Chinese Academy of Medical Sciences and Peking Union Medical College
Beijing 100050
People's Republic of China
;
    'Ming-Liang Liu'
;
Institute of Medicinal Biotechnology
Chinese Academy of Medical Sciences and Peking Union Medical College
Beijing 100050
People's Republic of China
;
data_I
_audit_creation_method     SHELXL-97
_chemical_name_systematic
;
<i>tert</i>-Butyl 3-carbamoyl-4-methoxyimino-3-methylpiperidine-1-carboxylate
;
_chemical_name_common     ?
_chemical_formula_moiety     'C13 H23 N3 O4'
_chemical_formula_sum     'C13 H23 N3 O4'
_chemical_formula_iupac     'C13 H23 N3 O4'
_chemical_formula_weight     285.34
_chemical_melting_point     ?
_symmetry_cell_setting     Triclinic
_symmetry_space_group_name_H-M     'P -1'
_symmetry_space_group_name_Hall     '-P 1'
loop_
    _symmetry_equiv_pos_as_xyz
    'x, y, z'
    '-x, -y, -z'
_cell_length_a     7.3750(14)
_cell_length_b     10.0132(16)
_cell_length_c     11.3383(18)
_cell_angle_alpha     79.5710(10)
_cell_angle_beta     73.0340(10)
_cell_angle_gamma     84.973(2)
_cell_volume     787.1(2)
_cell_formula_units_Z     2
_cell_measurement_reflns_used     1147
_cell_measurement_theta_min     2.574
_cell_measurement_theta_max     23.61
_cell_measurement_temperature     298(2)
_exptl_crystal_description     block
_exptl_crystal_colour     colorless
_exptl_crystal_size_max     0.50
_exptl_crystal_size_mid     0.45
_exptl_crystal_size_min     0.44
_exptl_crystal_density_diffrn     1.204
_exptl_crystal_density_meas     ?
_exptl_crystal_density_method     'not measured'
_exptl_crystal_F_000     308
_exptl_absorpt_coefficient_mu     0.090
_exptl_absorpt_correction_type     multi-scan
_exptl_absorpt_process_details     '(<i>SADABS</i>; Sheldrick, 1996)'
_exptl_absorpt_correction_T_min     0.9456
_exptl_absorpt_correction_T_max     0.9626
_exptl_special_details
;
;
_diffrn_ambient_temperature     298(2)
_diffrn_radiation_type     MoK\a
_diffrn_radiation_wavelength     0.71073
_diffrn_radiation_source     'fine-focus sealed tube'
_diffrn_radiation_monochromator     graphite
_diffrn_measurement_device_type     'Bruker SMART APEX CCD'
_diffrn_measurement_method     '\f and \w'
_diffrn_detector_area_resol_mean     ?
_diffrn_reflns_number     4100
_diffrn_reflns_av_R_equivalents     0.0414
_diffrn_reflns_av_sigmaI/netI     0.0766
_diffrn_reflns_theta_min     1.90
_diffrn_reflns_theta_max     25.01
_diffrn_reflns_theta_full     25.01
_diffrn_measured_fraction_theta_max     0.983
_diffrn_measured_fraction_theta_full     0.983
_diffrn_reflns_limit_h_min     -7
_diffrn_reflns_limit_h_max     8
_diffrn_reflns_limit_k_min     -11
_diffrn_reflns_limit_k_max     10
_diffrn_reflns_limit_l_min     -12
_diffrn_reflns_limit_l_max     13
_diffrn_standards_number     ?
_diffrn_standards_interval_count     ?
_diffrn_standards_interval_time     ?
_diffrn_standards_decay_%     ?
_refine_special_details
;
Refinement of <i>F</i>^2^ against ALL reflections. The weighted <i>R</i>-factor
<i>wR</i> and goodness of fit <i>S</i> are based on <i>F</i>^2^, conventional
<i>R</i>-factors <i>R</i> are based on <i>F</i>, with <i>F</i> set to zero for
negative <i>F</i>^2^. The threshold expression of <i>F</i>^2^ >
\s(<i>F</i>^2^) is used only for calculating <i>R</i>-factors(gt) <i>etc</i>.
and is not relevant to the choice of reflections for refinement.
<i>R</i>-factors based on <i>F</i>^2^ are statistically about twice as large
as those based on <i>F</i>, and <i>R</i>- factors based on ALL data will be
even larger.
;
_reflns_number_total     2727
_reflns_number_gt     1535
_reflns_threshold_expression     I>2\s(I)
_refine_ls_structure_factor_coef     Fsqd
_refine_ls_matrix_type     full
_refine_ls_R_factor_all     0.1013
_refine_ls_R_factor_gt     0.0562
_refine_ls_wR_factor_gt     0.1433
_refine_ls_wR_factor_ref     0.1761
_refine_ls_goodness_of_fit_ref     1.043
_refine_ls_restrained_S_all     1.043
_refine_ls_number_reflns     2727
_refine_ls_number_parameters     187
_refine_ls_number_restraints     0
_refine_ls_hydrogen_treatment     constr
_refine_ls_weighting_scheme     calc
_refine_ls_weighting_details
                 'calc w=1/[\s^2^(Fo^2^)+(0.0793P)^2^] where P=(Fo^2^+2Fc^2^)/3'
_atom_sites_solution_hydrogens     geom
_atom_sites_solution_primary     direct
_atom_sites_solution_secondary     difmap
_refine_ls_shift/su_max     0.001
_refine_ls_shift/su_mean     0.000
_refine_diff_density_max     0.217
_refine_diff_density_min     -0.180
_refine_ls_extinction_method     'SHELXL97 (Sheldrick, 2008)'
_refine_ls_extinction_coef     0.052(9)
_refine_ls_extinction_expression
                                  'Fc^*^=kFc[1+0.001xFc^2^\l^3^/sin(2\q)]^-1/4^'
loop_
    _atom_type_symbol
    _atom_type_description
    _atom_type_scat_dispersion_real
    _atom_type_scat_dispersion_imag
    _atom_type_scat_source
    'C' 'C' 0.0033 0.0016
                         'International Tables Vol C Tables 4.2.6.8 and 6.1.1.4'
    'H' 'H' 0.0000 0.0000
                         'International Tables Vol C Tables 4.2.6.8 and 6.1.1.4'
    'N' 'N' 0.0061 0.0033
                         'International Tables Vol C Tables 4.2.6.8 and 6.1.1.4'
    'O' 'O' 0.0106 0.0060
                         'International Tables Vol C Tables 4.2.6.8 and 6.1.1.4'
_computing_data_collection     'SMART (Bruker, 1998)'
_computing_cell_refinement     'SAINT (Bruker, 1999)'
_computing_data_reduction     'SAINT (Bruker, 1999)'
_computing_structure_solution     'SHELXS97 (Sheldrick, 2008)'
_computing_structure_refinement     'SHELXL97 (Sheldrick, 2008)'
_computing_molecular_graphics     'SHELXTL (Sheldrick, 2008)'
_computing_publication_material     'SHELXTL (Sheldrick, 2008)'
loop_
    _atom_site_type_symbol
    _atom_site_label
    _atom_site_fract_x
    _atom_site_fract_y
    _atom_site_fract_z
    _atom_site_U_iso_or_equiv
    _atom_site_adp_type
    _atom_site_calc_flag
    _atom_site_refinement_flags
    _atom_site_occupancy
    _atom_site_disorder_assembly
    _atom_site_disorder_group
    N N1 0.3951(3) 0.3430(2) 0.4995(2) 0.0486(6) Uani d . 1 . .
    N N2 0.0625(3) 0.1810(2) 0.4744(2) 0.0647(8) Uani d . 1 . .
    H H2A 0.0302 0.1251 0.4355 0.078 Uiso calc R 1 . .
    H H2B 0.0918 0.2623 0.4374 0.078 Uiso calc R 1 . .
    N N3 0.1916(3) 0.1524(2) 0.8514(2) 0.0485(6) Uani d . 1 . .
    O O1 0.6155(3) 0.3495(2) 0.31633(18) 0.0636(6) Uani d . 1 . .
    O O2 0.3110(3) 0.4119(2) 0.32090(19) 0.0649(6) Uani d . 1 . .
    O O3 0.0266(4) 0.0264(2) 0.6479(2) 0.0825(8) Uani d . 1 . .
    O O4 0.3333(3) 0.0907(2) 0.90663(17) 0.0580(6) Uani d . 1 . .
    C C1 0.4323(4) 0.3706(3) 0.3737(3) 0.0504(7) Uani d . 1 . .
    C C2 0.2080(4) 0.3727(3) 0.5782(3) 0.0502(7) Uani d . 1 . .
    H H2C 0.1290 0.4149 0.5257 0.060 Uiso calc R 1 . .
    H H2D 0.2180 0.4373 0.6301 0.060 Uiso calc R 1 . .
    C C3 0.1121(4) 0.2457(3) 0.6625(2) 0.0453(7) Uani d . 1 . .
    C C4 0.2516(4) 0.1757(3) 0.7326(2) 0.0426(7) Uani d . 1 . .
    C C5 0.4480(4) 0.1488(3) 0.6534(3) 0.0533(8) Uani d . 1 . .
    H H5A 0.4454 0.0802 0.6036 0.064 Uiso calc R 1 . .
    H H5B 0.5289 0.1142 0.7067 0.064 Uiso calc R 1 . .
    C C6 0.5292(4) 0.2785(3) 0.5672(3) 0.0549(8) Uani d . 1 . .
    H H6A 0.5545 0.3409 0.6163 0.066 Uiso calc R 1 . .
    H H6B 0.6480 0.2567 0.5082 0.066 Uiso calc R 1 . .
    C C7 0.0673(4) 0.1420(3) 0.5911(3) 0.0523(7) Uani d . 1 . .
    C C8 -0.0772(4) 0.2898(3) 0.7492(3) 0.0632(9) Uani d . 1 . .
    H H8A -0.1396 0.2111 0.8017 0.095 Uiso calc R 1 . .
    H H8B -0.1565 0.3366 0.6999 0.095 Uiso calc R 1 . .
    H H8C -0.0538 0.3494 0.8003 0.095 Uiso calc R 1 . .
    C C9 0.2502(5) 0.0608(4) 1.0379(3) 0.0750(10) Uani d . 1 . .
    H H9A 0.2237 0.1438 1.0719 0.112 Uiso calc R 1 . .
    H H9B 0.3364 0.0036 1.0756 0.112 Uiso calc R 1 . .
    H H9C 0.1342 0.0148 1.0548 0.112 Uiso calc R 1 . .
    C C10 0.6835(5) 0.3554(3) 0.1795(3) 0.0698(10) Uani d . 1 . .
    C C11 0.5789(7) 0.2537(4) 0.1411(4) 0.1179(17) Uani d . 1 . .
    H H11A 0.5946 0.1648 0.1865 0.177 Uiso calc R 1 . .
    H H11B 0.6297 0.2525 0.0530 0.177 Uiso calc R 1 . .
    H H11C 0.4464 0.2796 0.1594 0.177 Uiso calc R 1 . .
    C C12 0.6609(5) 0.4976(3) 0.1139(3) 0.0817(11) Uani d . 1 . .
    H H12A 0.5286 0.5235 0.1307 0.123 Uiso calc R 1 . .
    H H12B 0.7158 0.5015 0.0255 0.123 Uiso calc R 1 . .
    H H12C 0.7241 0.5588 0.1436 0.123 Uiso calc R 1 . .
    C C13 0.8911(6) 0.3152(5) 0.1616(4) 0.1190(17) Uani d . 1 . .
    H H13A 0.9503 0.3801 0.1898 0.179 Uiso calc R 1 . .
    H H13B 0.9521 0.3132 0.0746 0.179 Uiso calc R 1 . .
    H H13C 0.9025 0.2267 0.2090 0.179 Uiso calc R 1 . .
loop_
    _atom_site_aniso_label
    _atom_site_aniso_U_11
    _atom_site_aniso_U_22
    _atom_site_aniso_U_33
    _atom_site_aniso_U_12
    _atom_site_aniso_U_13
    _atom_site_aniso_U_23
    N1 0.0479(14) 0.0503(14) 0.0474(14) -0.0055(11) -0.0176(11) 0.0010(11)
    N2 0.088(2) 0.0558(15) 0.0618(17) -0.0246(13) -0.0409(15) 0.0035(12)
    N3 0.0467(14) 0.0515(14) 0.0507(15) 0.0004(10) -0.0223(12) -0.0041(11)
    O1 0.0670(15) 0.0675(14) 0.0497(13) -0.0009(11) -0.0118(11) -0.0012(10)
    O2 0.0748(15) 0.0634(13) 0.0592(13) -0.0091(11) -0.0332(12) 0.0098(10)
    O3 0.130(2) 0.0610(15) 0.0685(15) -0.0418(14) -0.0493(15) 0.0113(11)
    O4 0.0497(12) 0.0750(14) 0.0472(12) 0.0076(10) -0.0202(9) 0.0013(10)
    C1 0.060(2) 0.0407(16) 0.0516(18) -0.0073(14) -0.0207(16) 0.0003(13)
    C2 0.0539(18) 0.0430(16) 0.0570(18) 0.0003(13) -0.0233(15) -0.0048(13)
    C3 0.0460(16) 0.0454(15) 0.0483(16) -0.0040(12) -0.0214(13) -0.0028(12)
    C4 0.0469(16) 0.0385(14) 0.0454(17) -0.0041(12) -0.0180(13) -0.0050(12)
    C5 0.0521(17) 0.0562(18) 0.0506(17) 0.0067(14) -0.0195(14) -0.0023(14)
    C6 0.0487(17) 0.0651(19) 0.0513(18) -0.0047(14) -0.0197(14) -0.0001(14)
    C7 0.0566(18) 0.0502(18) 0.0550(19) -0.0094(14) -0.0271(15) 0.0013(14)
    C8 0.0476(18) 0.072(2) 0.066(2) 0.0032(15) -0.0190(15) -0.0008(16)
    C9 0.067(2) 0.106(3) 0.0469(19) 0.0100(19) -0.0218(17) 0.0019(18)
    C10 0.091(3) 0.061(2) 0.0489(19) -0.0032(18) -0.0078(18) -0.0056(15)
    C11 0.183(5) 0.084(3) 0.081(3) -0.036(3) -0.008(3) -0.031(2)
    C12 0.109(3) 0.071(2) 0.059(2) -0.018(2) -0.020(2) 0.0060(17)
    C13 0.123(4) 0.124(4) 0.072(3) 0.029(3) 0.012(3) 0.001(2)
_geom_special_details
;
All e.s.d.'s (except the e.s.d. in the dihedral angle between two l.s. planes)
are estimated using the full covariance matrix. The cell e.s.d.'s are taken
into account individually in the estimation of e.s.d.'s in distances, angles
and torsion angles; correlations between e.s.d.'s in cell parameters are only
used when they are defined by crystal symmetry. An approximate (isotropic)
treatment of cell e.s.d.'s is used for estimating e.s.d.'s involving l.s.
planes.
;
loop_
    _geom_bond_atom_site_label_1
    _geom_bond_atom_site_label_2
    _geom_bond_site_symmetry_2
    _geom_bond_distance
    _geom_bond_publ_flag
    N1 C1 . 1.352(3) ?
    N1 C2 . 1.447(3) ?
    N1 C6 . 1.461(3) ?
    N2 C7 . 1.320(3) ?
    N2 H2A . 0.8600 ?
    N2 H2B . 0.8600 ?
    N3 C4 . 1.274(3) ?
    N3 O4 . 1.412(3) ?
    O1 C1 . 1.334(3) ?
    O1 C10 . 1.477(4) ?
    O2 C1 . 1.220(3) ?
    O3 C7 . 1.234(3) ?
    O4 C9 . 1.421(3) ?
    C2 C3 . 1.534(3) ?
    C2 H2C . 0.9700 ?
    C2 H2D . 0.9700 ?
    C3 C4 . 1.526(3) ?
    C3 C8 . 1.536(4) ?
    C3 C7 . 1.537(4) ?
    C4 C5 . 1.496(4) ?
    C5 C6 . 1.528(4) ?
    C5 H5A . 0.9700 ?
    C5 H5B . 0.9700 ?
    C6 H6A . 0.9700 ?
    C6 H6B . 0.9700 ?
    C8 H8A . 0.9600 ?
    C8 H8B . 0.9600 ?
    C8 H8C . 0.9600 ?
    C9 H9A . 0.9600 ?
    C9 H9B . 0.9600 ?
    C9 H9C . 0.9600 ?
    C10 C12 . 1.502(4) ?
    C10 C13 . 1.512(5) ?
    C10 C11 . 1.522(5) ?
    C11 H11A . 0.9600 ?
    C11 H11B . 0.9600 ?
    C11 H11C . 0.9600 ?
    C12 H12A . 0.9600 ?
    C12 H12B . 0.9600 ?
    C12 H12C . 0.9600 ?
    C13 H13A . 0.9600 ?
    C13 H13B . 0.9600 ?
    C13 H13C . 0.9600 ?
loop_
    _geom_angle_atom_site_label_1
    _geom_angle_atom_site_label_2
    _geom_angle_atom_site_label_3
    _geom_angle_site_symmetry_1
    _geom_angle_site_symmetry_3
    _geom_angle
    _geom_angle_publ_flag
    C1 N1 C2 . . 120.1(2) ?
    C1 N1 C6 . . 125.2(2) ?
    C2 N1 C6 . . 114.7(2) ?
    C7 N2 H2A . . 120.0 ?
    C7 N2 H2B . . 120.0 ?
    H2A N2 H2B . . 120.0 ?
    C4 N3 O4 . . 112.3(2) ?
    C1 O1 C10 . . 121.1(2) ?
    N3 O4 C9 . . 108.1(2) ?
    O2 C1 O1 . . 125.0(3) ?
    O2 C1 N1 . . 123.0(3) ?
    O1 C1 N1 . . 112.0(3) ?
    N1 C2 C3 . . 112.9(2) ?
    N1 C2 H2C . . 109.0 ?
    C3 C2 H2C . . 109.0 ?
    N1 C2 H2D . . 109.0 ?
    C3 C2 H2D . . 109.0 ?
    H2C C2 H2D . . 107.8 ?
    C4 C3 C2 . . 106.7(2) ?
    C4 C3 C8 . . 113.3(2) ?
    C2 C3 C8 . . 108.6(2) ?
    C4 C3 C7 . . 107.2(2) ?
    C2 C3 C7 . . 114.1(2) ?
    C8 C3 C7 . . 107.1(2) ?
    N3 C4 C5 . . 127.1(2) ?
    N3 C4 C3 . . 117.0(2) ?
    C5 C4 C3 . . 115.8(2) ?
    C4 C5 C6 . . 110.8(2) ?
    C4 C5 H5A . . 109.5 ?
    C6 C5 H5A . . 109.5 ?
    C4 C5 H5B . . 109.5 ?
    C6 C5 H5B . . 109.5 ?
    H5A C5 H5B . . 108.1 ?
    N1 C6 C5 . . 110.2(2) ?
    N1 C6 H6A . . 109.6 ?
    C5 C6 H6A . . 109.6 ?
    N1 C6 H6B . . 109.6 ?
    C5 C6 H6B . . 109.6 ?
    H6A C6 H6B . . 108.1 ?
    O3 C7 N2 . . 122.2(3) ?
    O3 C7 C3 . . 118.3(2) ?
    N2 C7 C3 . . 119.4(2) ?
    C3 C8 H8A . . 109.5 ?
    C3 C8 H8B . . 109.5 ?
    H8A C8 H8B . . 109.5 ?
    C3 C8 H8C . . 109.5 ?
    H8A C8 H8C . . 109.5 ?
    H8B C8 H8C . . 109.5 ?
    O4 C9 H9A . . 109.5 ?
    O4 C9 H9B . . 109.5 ?
    H9A C9 H9B . . 109.5 ?
    O4 C9 H9C . . 109.5 ?
    H9A C9 H9C . . 109.5 ?
    H9B C9 H9C . . 109.5 ?
    O1 C10 C12 . . 110.4(3) ?
    O1 C10 C13 . . 101.3(3) ?
    C12 C10 C13 . . 110.6(3) ?
    O1 C10 C11 . . 109.4(3) ?
    C12 C10 C11 . . 112.3(3) ?
    C13 C10 C11 . . 112.2(3) ?
    C10 C11 H11A . . 109.5 ?
    C10 C11 H11B . . 109.5 ?
    H11A C11 H11B . . 109.5 ?
    C10 C11 H11C . . 109.5 ?
    H11A C11 H11C . . 109.5 ?
    H11B C11 H11C . . 109.5 ?
    C10 C12 H12A . . 109.5 ?
    C10 C12 H12B . . 109.5 ?
    H12A C12 H12B . . 109.5 ?
    C10 C12 H12C . . 109.5 ?
    H12A C12 H12C . . 109.5 ?
    H12B C12 H12C . . 109.5 ?
    C10 C13 H13A . . 109.5 ?
    C10 C13 H13B . . 109.5 ?
    H13A C13 H13B . . 109.5 ?
    C10 C13 H13C . . 109.5 ?
    H13A C13 H13C . . 109.5 ?
    H13B C13 H13C . . 109.5 ?
loop_
    _geom_torsion_atom_site_label_1
    _geom_torsion_atom_site_label_2
    _geom_torsion_atom_site_label_3
    _geom_torsion_atom_site_label_4
    _geom_torsion_site_symmetry_1
    _geom_torsion_site_symmetry_2
    _geom_torsion_site_symmetry_3
    _geom_torsion_site_symmetry_4
    _geom_torsion
    _geom_torsion_publ_flag
    C4 N3 O4 C9 . . . . -176.3(2) ?
    C10 O1 C1 O2 . . . . -9.5(4) ?
    C10 O1 C1 N1 . . . . 171.7(2) ?
    C2 N1 C1 O2 . . . . -5.1(4) ?
    C6 N1 C1 O2 . . . . 172.4(3) ?
    C2 N1 C1 O1 . . . . 173.8(2) ?
    C6 N1 C1 O1 . . . . -8.8(4) ?
    C1 N1 C2 C3 . . . . 119.1(3) ?
    C6 N1 C2 C3 . . . . -58.6(3) ?
    N1 C2 C3 C4 . . . . 52.9(3) ?
    N1 C2 C3 C8 . . . . 175.4(2) ?
    N1 C2 C3 C7 . . . . -65.3(3) ?
    O4 N3 C4 C5 . . . . -2.0(4) ?
    O4 N3 C4 C3 . . . . -178.5(2) ?
    C2 C3 C4 N3 . . . . 124.9(2) ?
    C8 C3 C4 N3 . . . . 5.5(3) ?
    C7 C3 C4 N3 . . . . -112.4(3) ?
    C2 C3 C4 C5 . . . . -51.9(3) ?
    C8 C3 C4 C5 . . . . -171.3(2) ?
    C7 C3 C4 C5 . . . . 70.7(3) ?
    N3 C4 C5 C6 . . . . -124.0(3) ?
    C3 C4 C5 C6 . . . . 52.5(3) ?
    C1 N1 C6 C5 . . . . -122.0(3) ?
    C2 N1 C6 C5 . . . . 55.6(3) ?
    C4 C5 C6 N1 . . . . -50.8(3) ?
    C4 C3 C7 O3 . . . . 47.7(3) ?
    C2 C3 C7 O3 . . . . 165.5(3) ?
    C8 C3 C7 O3 . . . . -74.2(3) ?
    C4 C3 C7 N2 . . . . -136.3(3) ?
    C2 C3 C7 N2 . . . . -18.5(4) ?
    C8 C3 C7 N2 . . . . 101.7(3) ?
    C1 O1 C10 C12 . . . . 66.9(3) ?
    C1 O1 C10 C13 . . . . -175.9(3) ?
    C1 O1 C10 C11 . . . . -57.2(4) ?
loop_
    _geom_hbond_atom_site_label_D
    _geom_hbond_atom_site_label_H
    _geom_hbond_atom_site_label_A
    _geom_hbond_site_symmetry_A
    _geom_hbond_distance_DH
    _geom_hbond_distance_HA
    _geom_hbond_distance_DA
    _geom_hbond_angle_DHA
    N2 H2B O2 . 0.86 2.25 3.026(3) 150
    N2 H2A O3 2_556 0.86 2.06 2.913(3) 173
