# Supplementary material for: tert-Butyl 3-carbamoyl-4-methoxy­imino-3-methyl­piperidine-1-carboxyl­ate
Source: Acta Crystallogr Sect E Struct Rep Online. 2009 Jan 10;65(Pt 2):o282. doi: 10.1107/S1600536809000634 (PMC2968237; doi:10.1107/S1600536809000634)
Supplement: Supplementary file 2 [file e-65-0o282-Isup2.hkl]

# 
# h,k,l, Fc-squared, Fo-squared, sigma(Fo-squared) and status flag 
# 
data_I
_shelx_title ' 081115c in P-1' 
_shelx_refln_list_code          4 
_shelx_F_calc_maximum       96.74 
_exptl_crystal_F_000       308.00 
_reflns_d_resolution_high  0.8406 
 
loop_ 
 _symmetry_equiv_pos_as_xyz 
 'x, y, z' 
 '-x, -y, -z' 
 
_cell_length_a     7.3750 
_cell_length_b    10.0132 
_cell_length_c    11.3383 
_cell_angle_alpha  79.571 
_cell_angle_beta   73.034 
_cell_angle_gamma  84.973 
 
_shelx_F_squared_multiplier     1.000 
 
loop_ 
 _refln_index_h 
 _refln_index_k 
 _refln_index_l 
 _refln_F_squared_calc 
 _refln_F_squared_meas 
 _refln_F_squared_sigma 
 _refln_observed_status 
   1   0   0      189.26      203.13     13.66 o 
   2   0   0       49.41       36.17      1.58 o 
   3   0   0      303.11      265.72      9.57 o 
   4   0   0       57.85       64.64      2.85 o 
   5   0   0        3.40        3.12      2.07 o 
   6   0   0       24.47       16.45      3.56 o 
   7   0   0       14.14       12.06      3.90 o 
   8   0   0        6.14        5.74      3.23 o 
  -8   1   0        0.05        1.13      2.82 o 
  -7   1   0        1.75       -0.80      2.25 o 
  -6   1   0        3.99        2.20      2.42 o 
  -5   1   0       15.27        7.85      2.48 o 
  -4   1   0       84.87       78.85      5.59 o 
  -3   1   0      138.55      159.83      9.73 o 
  -2   1   0      404.27      379.90     17.03 o 
  -1   1   0     5120.10     4600.24    188.98 o 
   0   1   0       30.17       27.17      2.00 o 
   1   1   0       14.09       14.08      0.97 o 
   2   1   0        1.06        0.05      0.52 o 
   3   1   0       35.85       30.43      2.35 o 
   4   1   0      182.63      234.47      9.51 o 
   5   1   0       28.88       32.05      3.14 o 
   6   1   0        3.44        4.80      2.54 o 
   7   1   0        0.39       -2.67      2.27 o 
   8   1   0        0.08        1.51      2.79 o 
  -8   2   0        6.45        9.19      3.70 o 
  -7   2   0        9.67        6.76      3.02 o 
  -6   2   0       46.66       43.53      4.71 o 
  -5   2   0       29.99       35.03      3.96 o 
  -4   2   0      329.34      345.61     18.03 o 
  -3   2   0      897.10     1033.66     71.12 o 
  -2   2   0      108.29       95.73     10.13 o 
  -1   2   0     1149.58     1136.74     47.02 o 
   0   2   0     1510.98     1474.77     42.24 o 
   1   2   0     1439.64     1364.76     47.02 o 
   2   2   0     1245.84     1185.68     40.97 o 
   3   2   0       90.59       87.32      5.79 o 
   4   2   0        8.33       12.59      2.63 o 
   5   2   0        6.34        5.84      1.73 o 
   6   2   0       23.21       21.61      3.15 o 
   7   2   0        0.10       -2.82      2.02 o 
   8   2   0        3.25        2.63      2.96 o 
  -8   3   0        0.23        1.23      3.54 o 
  -7   3   0       20.15       26.45      5.02 o 
  -6   3   0        1.90        2.63      2.55 o 
  -5   3   0       51.18       46.94      3.21 o 
  -4   3   0       54.27       54.64      3.29 o 
  -3   3   0       70.93       91.86      4.61 o 
  -2   3   0       14.61       11.11      1.28 o 
  -1   3   0      740.01      809.62     33.72 o 
   0   3   0      375.66      335.20      9.77 o 
   1   3   0     2650.11     2796.03    103.78 o 
   2   3   0      863.89      880.12     30.67 o 
   3   3   0       33.72       33.23      1.74 o 
   4   3   0       67.93       61.67      3.88 o 
   5   3   0        0.30       -1.13      1.26 o 
   6   3   0        0.66       -2.05      4.14 o 
   7   3   0       10.66       12.91      2.99 o 
   8   3   0       10.09       10.67      4.05 o 
  -7   4   0        0.10       -3.20      2.40 o 
  -6   4   0        2.86       -0.70      2.40 o 
  -5   4   0      146.88      172.66      8.53 o 
  -4   4   0        0.55        0.00      1.10 o 
  -3   4   0      104.66      118.20      6.58 o 
  -2   4   0        1.48        0.34      0.69 o 
  -1   4   0        4.96        4.63      0.85 o 
   0   4   0      790.22      844.59     35.21 o 
   1   4   0     1355.80     1479.69     50.92 o 
   2   4   0      654.30      669.48     23.42 o 
   3   4   0       11.75       10.71      1.30 o 
   4   4   0       29.17       29.27      2.92 o 
   5   4   0        1.99       -0.70      1.35 o 
   6   4   0        0.02       -1.18      1.79 o 
   7   4   0        3.94        2.56      2.43 o 
  -7   5   0        0.28       -0.97      3.10 o 
  -6   5   0       13.82       12.72      3.59 o 
  -5   5   0       15.04       22.35      4.82 o 
  -4   5   0      258.64      267.14     12.31 o 
  -3   5   0       25.07       24.20      2.19 o 
  -2   5   0       48.40       53.51      3.07 o 
  -1   5   0       39.44       36.36      2.22 o 
   0   5   0        3.65        5.98      1.46 o 
   1   5   0      204.75      210.96      7.86 o 
   2   5   0        5.81        6.76      1.07 o 
   3   5   0       46.08       36.83      2.05 o 
   4   5   0       37.45       34.91      3.05 o 
   5   5   0      128.50      131.55     10.41 o 
   6   5   0        1.24       -0.01      2.11 o 
   7   5   0       12.08       17.39      4.11 o 
  -7   6   0        2.81        8.94      4.11 o 
  -6   6   0       12.41       13.67      3.71 o 
  -5   6   0      113.03      138.89      7.42 o 
  -4   6   0        2.86        3.08      1.66 o 
  -3   6   0        0.77        0.94      1.19 o 
  -2   6   0       63.80       58.55      3.43 o 
  -1   6   0       51.37       42.35      2.62 o 
   0   6   0      223.35      230.54      8.65 o 
   1   6   0        0.02        2.41      2.39 o 
   2   6   0        0.98        0.43      0.84 o 
   3   6   0        1.60        0.74      0.93 o 
   4   6   0        4.01        4.86      1.74 o 
   5   6   0        2.99        2.43      1.84 o 
   6   6   0       10.33        9.64      2.76 o 
   7   6   0        0.81       -1.25      2.31 o 
  -5   7   0        0.49       -0.21      2.61 o 
  -4   7   0        2.35        0.66      2.58 o 
  -3   7   0       62.61       61.20      6.06 o 
  -2   7   0       36.36       36.28      4.29 o 
  -1   7   0       57.11       50.23      5.03 o 
   0   7   0        2.46        2.23      1.35 o 
   1   7   0      129.69      123.79      6.62 o 
   2   7   0       24.93       25.23      2.96 o 
   3   7   0       38.89       34.79      2.82 o 
   4   7   0       40.49       42.74      5.30 o 
   5   7   0       88.04       85.02      8.49 o 
   6   7   0        6.22        4.41      3.48 o 
  -5   8   0        6.61        1.81      3.35 o 
  -4   8   0        6.88        6.52      3.56 o 
  -3   8   0       15.36       13.93      4.15 o 
  -2   8   0       15.58       12.35      3.46 o 
  -1   8   0        3.36        2.69      2.50 o 
   0   8   0       49.18       43.32      3.31 o 
   1   8   0      106.59       98.79      5.74 o 
   2   8   0        0.33       -1.98      1.32 o 
   3   8   0        0.00       -0.48      1.51 o 
   4   8   0       35.49       45.02      6.69 o 
   5   8   0        0.02       -1.99      3.03 o 
   6   8   0        0.45       -1.33      3.61 o 
  -5   9   0        5.94        7.35      4.10 o 
  -4   9   0       62.26       73.46      7.60 o 
  -3   9   0       52.49       52.35      6.09 o 
  -2   9   0       57.82       57.02      6.28 o 
  -1   9   0        1.03       -0.41      2.60 o 
   0   9   0       44.44       41.79      3.74 o 
   1   9   0        0.34       -0.89      1.51 o 
   2   9   0       37.09       43.80      4.19 o 
   3   9   0        5.08        8.92      3.56 o 
   4   9   0        0.08       -4.50      3.00 o 
   5   9   0        2.71       -0.82      3.46 o 
  -4  10   0        7.13       10.49      4.58 o 
  -3  10   0       18.31       17.35      4.84 o 
  -2  10   0        1.94        1.61      3.08 o 
  -1  10   0        1.11        0.28      2.92 o 
   0  10   0       32.80       35.17      5.69 o 
   1  10   0       10.62        9.98      3.69 o 
   2  10   0        0.93        1.60      2.07 o 
   3  10   0        0.05       -4.13      2.75 o 
   4  10   0        0.48       -5.09      3.58 o 
  -2  11   0        4.71        2.60      3.58 o 
  -1  11   0       12.80       15.52      4.49 o 
   0  11   0        7.25        8.11      3.98 o 
   1  11   0        0.02       -0.49      3.15 o 
   2  11   0        1.71        1.61      3.25 o 
   3  11   0        0.03       -1.69      3.53 o 
  -2 -11   1        1.15        0.18      3.68 o 
  -1 -11   1        1.03       -0.74      2.91 o 
   0 -11   1        2.22        0.81      3.14 o 
   1 -11   1        4.01        1.07      2.92 o 
   2 -11   1        7.06        0.39      3.23 o 
  -4 -10   1        0.00       -2.21      3.48 o 
  -3 -10   1        8.10       13.59      4.34 o 
  -2 -10   1        7.21        9.56      2.77 o 
  -1 -10   1        2.18        0.72      1.85 o 
   0 -10   1       14.53       13.03      4.31 o 
   1 -10   1       25.57       23.68      5.26 o 
   2 -10   1        1.66        3.24      3.46 o 
   3 -10   1        3.19        1.98      3.54 o 
   4 -10   1        3.37       -2.71      3.31 o 
  -5  -9   1        0.24       -1.09      3.36 o 
  -4  -9   1        0.88        0.49      3.46 o 
  -3  -9   1        0.78        1.90      3.07 o 
  -2  -9   1        0.00       -1.77      1.63 o 
  -1  -9   1        0.79       -1.09      1.65 o 
   0  -9   1        0.81       -0.45      1.69 o 
   1  -9   1       62.97       71.85      7.07 o 
   2  -9   1        2.63        2.73      2.90 o 
   3  -9   1        5.18        7.74      3.60 o 
   4  -9   1       10.33       10.58      4.38 o 
   5  -9   1        6.18        4.11      4.15 o 
  -6  -8   1        3.62        1.03      3.97 o 
  -5  -8   1        0.55       -2.03      3.22 o 
  -4  -8   1        0.18       -2.37      2.79 o 
  -3  -8   1        1.77        2.60      2.57 o 
  -2  -8   1       14.06       15.63      2.57 o 
  -1  -8   1       25.03       31.18      3.43 o 
   0  -8   1      129.41      119.23      6.75 o 
   1  -8   1        1.50        0.69      2.21 o 
   2  -8   1        2.10        1.73      2.63 o 
   3  -8   1       34.16       27.56      5.06 o 
   4  -8   1       12.14        9.10      3.73 o 
   5  -8   1       10.39        9.02      4.05 o 
  -6  -7   1        0.04       -4.48      2.99 o 
  -5  -7   1        1.71       -0.91      3.21 o 
  -4  -7   1        3.01        2.15      3.08 o 
  -3  -7   1       14.04       14.13      3.84 o 
  -2  -7   1       61.57       52.41      3.62 o 
  -1  -7   1       16.72       18.04      2.47 o 
   0  -7   1       59.74       63.14      4.06 o 
   1  -7   1       11.53       10.08      3.01 o 
   2  -7   1       50.33       46.17      4.96 o 
   3  -7   1       60.41       46.41      5.13 o 
   4  -7   1      240.93      269.59     18.73 o 
   5  -7   1       51.95       62.26      6.60 o 
   6  -7   1        0.54       -1.48      3.13 o 
  -7  -6   1        0.15       -3.12      2.11 o 
  -6  -6   1        1.23       -2.30      1.90 o 
  -5  -6   1       29.14       35.18      3.78 o 
  -4  -6   1       35.52       33.95      3.05 o 
  -3  -6   1        0.50       -0.52      0.90 o 
  -2  -6   1        3.05        2.56      1.00 o 
  -1  -6   1      165.31      160.93      6.28 o 
   0  -6   1        2.37        1.17      1.61 o 
   1  -6   1        1.39        4.47      2.02 o 
   2  -6   1       32.42       34.82      3.93 o 
   3  -6   1       58.03       67.57      6.11 o 
   4  -6   1        2.34        3.91      2.49 o 
   5  -6   1        0.50        1.57      2.56 o 
   6  -6   1        1.96       -0.94      2.71 o 
  -7  -5   1        1.42        0.47      2.31 o 
  -6  -5   1        7.87        5.46      2.23 o 
  -5  -5   1       52.04       58.89      4.17 o 
  -4  -5   1       76.97       81.10      4.81 o 
  -3  -5   1      347.31      352.32     15.28 o 
  -2  -5   1       86.31       93.29      3.90 o 
  -1  -5   1       99.32      113.11      5.11 o 
   0  -5   1      539.05      582.05     24.50 o 
   1  -5   1        2.41        2.23      0.74 o 
   2  -5   1        6.23        5.63      2.06 o 
   3  -5   1      123.60      112.10      5.65 o 
   4  -5   1       31.00       31.09      3.17 o 
   5  -5   1      178.57      182.13      9.01 o 
   6  -5   1        0.63        0.51      1.72 o 
   7  -5   1        1.89        3.84      2.87 o 
  -7  -4   1        0.00       -1.20      2.09 o 
  -6  -4   1        4.38        1.97      1.91 o 
  -5  -4   1       34.56       37.18      3.34 o 
  -4  -4   1      144.35      146.48      7.52 o 
  -3  -4   1      104.59      108.97      4.42 o 
  -2  -4   1       23.92       29.48      1.64 o 
  -1  -4   1      401.04      446.18     15.77 o 
   0  -4   1      449.85      483.01     20.30 o 
   1  -4   1      210.82      207.64      9.05 o 
   2  -4   1       41.10       36.27      2.17 o 
   3  -4   1       38.69       41.62      3.13 o 
   4  -4   1       50.09       56.57      4.10 o 
   5  -4   1      123.58      127.44     13.04 o 
   6  -4   1      154.21      162.78     11.67 o 
   7  -4   1        0.74        1.42      2.98 o 
  -7  -3   1       10.69       10.69      2.70 o 
  -6  -3   1       41.89       43.33      3.94 o 
  -5  -3   1       21.27       17.72      3.33 o 
  -4  -3   1       73.45       84.12      4.84 o 
  -3  -3   1        2.38        2.71      1.07 o 
  -2  -3   1        1.33        0.89      0.59 o 
  -1  -3   1      742.74      868.21     30.18 o 
   0  -3   1       97.95      127.08      8.35 o 
   1  -3   1      372.46      381.01     16.07 o 
   2  -3   1        0.05       -0.19      0.55 o 
   3  -3   1        9.01       15.39      3.61 o 
   4  -3   1      131.79      136.86      6.65 o 
   5  -3   1      650.87      680.55     34.36 o 
   6  -3   1        7.38        9.58      3.25 o 
   7  -3   1        3.32        5.66      2.85 o 
   8  -3   1        2.12        6.19      3.72 o 
  -8  -2   1        4.95        3.00      3.42 o 
  -7  -2   1       20.21       19.67      3.37 o 
  -6  -2   1       24.83       26.22      3.28 o 
  -5  -2   1        1.00       -1.01      1.24 o 
  -4  -2   1        3.06        2.40      1.75 o 
  -3  -2   1        0.34        0.36      0.92 o 
  -2  -2   1      252.31      256.37      9.17 o 
  -1  -2   1       91.30       89.34      3.39 o 
   0  -2   1     1305.88     1294.02     76.88 o 
   1  -2   1      849.46      765.11     49.29 o 
   2  -2   1       62.57       65.15      3.23 o 
   3  -2   1      413.96      423.69     31.56 o 
   4  -2   1        3.36        2.82      1.46 o 
   5  -2   1       69.56       69.28      4.00 o 
   6  -2   1        2.19        1.99      2.73 o 
   7  -2   1        0.01       -1.11      2.65 o 
   8  -2   1        2.19       -0.34      3.22 o 
  -8  -1   1        4.37        5.86      3.68 o 
  -7  -1   1        6.23        4.46      2.98 o 
  -6  -1   1       25.65       24.32      3.15 o 
  -5  -1   1       45.18       39.45      3.15 o 
  -4  -1   1       60.16       72.22      4.22 o 
  -3  -1   1      812.72     1021.84     48.16 o 
  -2  -1   1      277.32      302.89     13.42 o 
  -1  -1   1     1551.34     1627.57     56.12 o 
   0  -1   1       16.92       20.79      1.59 o 
   1  -1   1     4548.73     4175.27    171.54 o 
   2  -1   1     1353.83     1363.35     56.38 o 
   3  -1   1       36.95       30.26      1.92 o 
   4  -1   1      150.27      140.19      6.62 o 
   5  -1   1       38.45       35.14      2.48 o 
   6  -1   1        0.01       -0.49      2.11 o 
   7  -1   1       62.08       57.73      5.92 o 
   8  -1   1        0.47        1.09      3.21 o 
  -8   0   1        1.20        2.54      2.92 o 
  -7   0   1        0.90       -2.09      2.22 o 
  -6   0   1        8.23        4.00      2.35 o 
  -5   0   1        0.25        0.27      1.31 o 
  -4   0   1       12.29       13.38      1.40 o 
  -3   0   1        0.00        1.44      0.53 o 
  -2   0   1     1371.78     1361.12     47.00 o 
  -1   0   1     3229.99     3385.78    251.26 o 
   0   0   1     1429.12     1495.16     85.81 o 
   1   0   1     2066.36     2232.84    127.95 o 
   2   0   1     2866.68     2595.96    106.90 o 
   3   0   1      156.15      167.43      7.50 o 
   4   0   1        7.21        6.61      1.66 o 
   5   0   1       48.90       48.47      5.38 o 
   6   0   1      127.45      116.56      9.05 o 
   7   0   1        1.28       -1.67      2.17 o 
   8   0   1        0.30       -1.64      2.82 o 
  -8   1   1        0.58        3.21      3.01 o 
  -7   1   1        7.55       11.42      3.44 o 
  -6   1   1        0.13       -2.65      1.77 o 
  -5   1   1       37.33       35.07      3.86 o 
  -4   1   1        1.11        0.13      0.76 o 
  -3   1   1     1588.32     1570.94     54.29 o 
  -2   1   1     1440.25     1494.52     51.42 o 
  -1   1   1      604.33      686.95     23.82 o 
   0   1   1      921.09      855.16     37.67 o 
   1   1   1      983.76      957.58     33.23 o 
   2   1   1      308.56      292.91     12.86 o 
   3   1   1       11.74        8.81      4.07 o 
   4   1   1      160.19      171.97      6.61 o 
   5   1   1      144.22      128.60      9.27 o 
   6   1   1        6.27        4.46      2.64 o 
   7   1   1        8.56        2.44      2.93 o 
   8   1   1        0.17       -0.97      2.60 o 
  -8   2   1        0.00        0.65      2.83 o 
  -7   2   1        3.97        4.76      3.13 o 
  -6   2   1        0.35       -0.78      1.90 o 
  -5   2   1       85.28       56.95      5.20 o 
  -4   2   1      170.62      158.66      7.46 o 
  -3   2   1        5.25        2.03      0.91 o 
  -2   2   1      434.74      460.32     37.71 o 
  -1   2   1      175.37      170.52      7.48 o 
   0   2   1     9358.57     9341.96    324.83 o 
   1   2   1     7514.25     7574.95    298.69 o 
   2   2   1       87.60      106.95      5.16 o 
   3   2   1     1160.93     1114.57     47.85 o 
   4   2   1       22.64       22.48      2.98 o 
   5   2   1       20.79       26.91      5.88 o 
   6   2   1        0.00       -1.06      1.58 o 
   7   2   1        7.34        0.78      2.52 o 
   8   2   1        1.55       -0.34      2.77 o 
  -7   3   1        0.51       -2.13      2.34 o 
  -6   3   1        0.44       -1.78      2.13 o 
  -5   3   1        0.67       -1.19      1.65 o 
  -4   3   1       37.80       45.80      2.94 o 
  -3   3   1       42.08       39.93      2.54 o 
  -2   3   1      187.53      226.24     15.03 o 
  -1   3   1     1595.43     1537.26     63.63 o 
   0   3   1      482.41      502.03     17.57 o 
   1   3   1       67.46       53.93      2.74 o 
   2   3   1       67.24       71.06      2.99 o 
   3   3   1       12.54       12.72      1.18 o 
   4   3   1       51.09       51.03      3.38 o 
   5   3   1       28.84       38.33      3.57 o 
   6   3   1        2.71        3.78      1.93 o 
   7   3   1        0.03       -0.36      1.86 o 
   8   3   1        0.00       -3.88      2.58 o 
  -7   4   1        3.87       11.92      4.04 o 
  -6   4   1        0.03       -1.17      2.44 o 
  -5   4   1       19.83       21.10      3.04 o 
  -4   4   1        0.78        0.27      1.19 o 
  -3   4   1       39.88       36.10      2.48 o 
  -2   4   1       36.34       30.30      2.41 o 
  -1   4   1      103.03       83.08      4.12 o 
   0   4   1      163.17      150.98      4.28 o 
   1   4   1      762.22      864.79     30.22 o 
   2   4   1      163.85      162.79     12.39 o 
   3   4   1      190.72      187.17      7.16 o 
   4   4   1       72.60       65.27      4.06 o 
   5   4   1       13.26       18.03      2.63 o 
   6   4   1       13.09       11.28      4.18 o 
   7   4   1       12.94       12.64      2.94 o 
   8   4   1        0.02       -2.86      2.78 o 
  -7   5   1        5.64        2.83      3.47 o 
  -6   5   1        2.84        3.86      2.72 o 
  -5   5   1        1.20       -1.67      1.44 o 
  -4   5   1       10.92       21.18      4.36 o 
  -3   5   1       30.36       31.67      2.41 o 
  -2   5   1        3.28        6.52      1.92 o 
  -1   5   1       70.58       56.48      3.15 o 
   0   5   1      256.94      253.87      6.99 o 
   1   5   1      239.15      213.05      9.65 o 
   2   5   1      975.20      935.08     39.20 o 
   3   5   1       38.33       39.90      7.69 o 
   4   5   1       84.43       79.51      4.72 o 
   5   5   1        2.58        5.44      2.00 o 
   6   5   1        0.82       -0.01      1.85 o 
   7   5   1        0.14       -0.37      2.12 o 
  -6   6   1        1.66       -0.18      2.77 o 
  -5   6   1       12.89       16.69      3.00 o 
  -4   6   1       36.79       35.89      3.17 o 
  -3   6   1       15.18       16.57      2.22 o 
  -2   6   1        2.20        4.00      1.58 o 
  -1   6   1       41.34       49.01      2.96 o 
   0   6   1      352.21      355.18     12.87 o 
   1   6   1      905.32      967.77     35.27 o 
   2   6   1      267.23      257.69     13.64 o 
   3   6   1       58.67       55.46      3.32 o 
   4   6   1       10.48        8.48      2.04 o 
   5   6   1        4.46        5.84      3.25 o 
   6   6   1       51.31       53.94      4.58 o 
   7   6   1       18.58       22.71      4.63 o 
  -5   7   1       15.23       11.77      3.91 o 
  -4   7   1       18.57       32.43      5.95 o 
  -3   7   1       25.64       29.06      3.11 o 
  -2   7   1       30.93       24.29      3.22 o 
  -1   7   1       12.18       11.51      2.31 o 
   0   7   1        3.83        3.97      1.07 o 
   1   7   1       64.02       75.90      3.48 o 
   2   7   1       21.08       24.70      1.96 o 
   3   7   1        6.69        6.52      1.42 o 
   4   7   1        2.31        1.58      1.61 o 
   5   7   1      188.72      203.09     10.51 o 
   6   7   1        0.10       -1.49      2.12 o 
   7   7   1        7.52        8.72      3.01 o 
  -5   8   1        3.70        1.00      3.10 o 
  -4   8   1       18.90       18.12      4.34 o 
  -3   8   1        2.66        1.50      2.75 o 
  -2   8   1        2.24        0.86      2.23 o 
  -1   8   1        8.01        2.63      2.40 o 
   0   8   1       31.63       35.14      4.34 o 
   1   8   1       28.58       32.14      3.02 o 
   2   8   1       38.23       39.83      3.71 o 
   3   8   1       55.99       54.05      3.85 o 
   4   8   1       85.17       89.03      8.34 o 
   5   8   1        0.88       -2.85      2.58 o 
   6   8   1        0.14       -0.90      3.70 o 
  -5   9   1        2.04        0.96      4.02 o 
  -4   9   1        0.02       -1.68      2.84 o 
  -3   9   1       73.72       82.93      7.94 o 
  -2   9   1       21.03       21.48      4.48 o 
  -1   9   1       11.60        5.12      3.05 o 
   0   9   1        7.62        8.40      3.42 o 
   1   9   1       77.75       79.07      5.03 o 
   2   9   1        0.95       -0.04      2.31 o 
   3   9   1       19.66       20.16      3.00 o 
   4   9   1       18.25       24.00      5.30 o 
   5   9   1        2.41       -1.44      3.75 o 
  -4  10   1       17.64       23.40      5.52 o 
  -3  10   1        5.80        4.58      3.52 o 
  -2  10   1       34.77       41.82      6.59 o 
  -1  10   1        8.61        5.96      3.40 o 
   0  10   1        4.03        1.98      3.05 o 
   1  10   1       22.97       37.77      5.79 o 
   2  10   1       20.11       30.51      5.21 o 
   3  10   1        0.03       -0.50      2.77 o 
   4  10   1        5.39        4.60      3.66 o 
  -2  11   1        0.75        0.24      3.31 o 
  -1  11   1        1.89        1.94      3.10 o 
   0  11   1        3.66        3.77      3.67 o 
   1  11   1        5.14        7.96      3.91 o 
   2  11   1        0.23        0.36      2.95 o 
  -1 -11   2        2.59        4.11      2.56 o 
   0 -11   2        0.69        0.43      3.05 o 
   1 -11   2        0.61        1.23      3.53 o 
  -3 -10   2        0.14        0.86      3.58 o 
  -2 -10   2       31.20       43.13      7.10 o 
  -1 -10   2        0.00       -0.79      1.85 o 
   0 -10   2        3.23        0.75      1.90 o 
   1 -10   2        8.21        3.98      3.62 o 
   2 -10   2        0.60        1.49      3.38 o 
   3 -10   2        5.77       10.89      4.38 o 
  -4  -9   2        0.12       -1.80      3.03 o 
  -3  -9   2       61.62       69.77      7.61 o 
  -2  -9   2        4.84        4.79      4.39 o 
  -1  -9   2        2.01       -1.16      1.71 o 
   0  -9   2       50.99       44.46      3.76 o 
   1  -9   2        7.27       11.04      4.12 o 
   2  -9   2       11.14        9.31      3.67 o 
   3  -9   2        0.02       -1.85      2.73 o 
   4  -9   2        0.07       -0.35      3.59 o 
   5  -9   2        2.88        6.51      4.21 o 
  -5  -8   2        0.32       -1.92      3.97 o 
  -4  -8   2        7.96        6.22      4.27 o 
  -3  -8   2        3.26        1.21      2.85 o 
  -2  -8   2       14.55       16.77      2.69 o 
  -1  -8   2       22.02       19.46      2.93 o 
   0  -8   2       19.51       21.29      3.07 o 
   1  -8   2       84.30       88.59      7.86 o 
   2  -8   2       30.92       21.86      4.51 o 
   3  -8   2        0.03        0.40      2.59 o 
   4  -8   2        2.93        1.32      2.99 o 
   5  -8   2        1.14        3.70      3.73 o 
  -6  -7   2        0.82       -1.65      4.11 o 
  -5  -7   2        0.70       -4.11      2.74 o 
  -4  -7   2       14.01       14.61      4.36 o 
  -3  -7   2       15.73       17.33      4.43 o 
  -2  -7   2        0.00       -1.89      1.26 o 
  -1  -7   2        6.97        7.22      1.87 o 
   0  -7   2        5.26        0.55      1.95 o 
   1  -7   2        0.01       -1.73      1.69 o 
   2  -7   2       49.11       47.37      4.97 o 
   3  -7   2       34.13       35.85      5.30 o 
   4  -7   2        1.48       -0.19      2.49 o 
   5  -7   2       18.66       17.33      4.39 o 
   6  -7   2       12.92        5.31      3.68 o 
  -6  -6   2        1.56       -2.26      3.93 o 
  -5  -6   2       11.43        2.27      3.47 o 
  -4  -6   2       15.04       20.50      4.37 o 
  -3  -6   2       47.04       46.42      5.38 o 
  -2  -6   2       58.38       55.78      3.69 o 
  -1  -6   2       96.96      115.40      6.28 o 
   0  -6   2        4.66        2.79      1.85 o 
   1  -6   2      192.87      190.98     13.24 o 
   2  -6   2        3.84        3.42      2.04 o 
   3  -6   2        0.01       -1.36      1.69 o 
   4  -6   2       78.00       76.99      6.91 o 
   5  -6   2        0.00       -2.48      2.23 o 
   6  -6   2        8.33       11.47      4.15 o 
  -7  -5   2        0.00       -2.34      2.26 o 
  -6  -5   2        0.61       -0.27      2.83 o 
  -5  -5   2        0.90       -1.81      1.55 o 
  -4  -5   2        1.63        0.93      1.42 o 
  -3  -5   2       19.06       21.81      9.36 o 
  -2  -5   2       64.98       62.78      2.92 o 
  -1  -5   2      522.89      534.95     18.93 o 
   0  -5   2       13.89       13.76      2.52 o 
   1  -5   2        1.50        2.20      1.47 o 
   2  -5   2      280.00      285.96     12.57 o 
   3  -5   2      390.18      378.37     16.49 o 
   4  -5   2       63.23       57.65      3.57 o 
   5  -5   2       97.39       92.32      9.67 o 
   6  -5   2       19.69       18.78      2.82 o 
   7  -5   2        1.92        1.86      3.00 o 
  -7  -4   2       14.28       12.98      3.04 o 
  -6  -4   2        0.88       -1.05      1.75 o 
  -5  -4   2       17.13       14.26      2.52 o 
  -4  -4   2      109.85      106.76     12.31 o 
  -3  -4   2        0.02       -1.16      0.99 o 
  -2  -4   2      113.74      130.67      7.02 o 
  -1  -4   2      353.49      367.66     13.19 o 
   0  -4   2      152.29      144.15      9.72 o 
   1  -4   2      166.99      143.12      9.79 o 
   2  -4   2      426.23      443.62     25.89 o 
   3  -4   2       12.43       16.75      1.79 o 
   4  -4   2       16.09       16.79      2.06 o 
   5  -4   2       10.80       17.81      3.49 o 
   6  -4   2       37.61       42.67      6.00 o 
   7  -4   2        2.61        3.19      2.99 o 
  -7  -3   2        1.40        0.76      2.14 o 
  -6  -3   2       11.30       12.53      2.64 o 
  -5  -3   2       11.29        9.36      2.29 o 
  -4  -3   2      227.84      214.26     10.40 o 
  -3  -3   2      267.80      287.62     10.46 o 
  -2  -3   2       21.15       23.57      1.39 o 
  -1  -3   2        3.98        4.14      0.85 o 
   0  -3   2      761.61      721.19     43.48 o 
   1  -3   2        0.13        0.43      0.60 o 
   2  -3   2      271.25      285.43     19.06 o 
   3  -3   2      111.93      106.02      5.21 o 
   4  -3   2      105.51       90.60      4.78 o 
   5  -3   2      310.95      352.65     15.75 o 
   6  -3   2      141.17      146.49      7.55 o 
   7  -3   2        0.00       -0.32      2.68 o 
   8  -3   2        0.84        1.21      3.29 o 
  -7  -2   2        0.40       -0.69      1.92 o 
  -6  -2   2       19.17       18.96      3.15 o 
  -5  -2   2        6.81        5.24      1.85 o 
  -4  -2   2      223.41      216.44     10.42 o 
  -3  -2   2       99.94       93.58      4.91 o 
  -2  -2   2       85.49       85.93      3.93 o 
  -1  -2   2        3.64        3.80      0.94 o 
   0  -2   2      312.08      355.94     23.73 o 
   1  -2   2      343.81      373.00     15.72 o 
   2  -2   2        5.80        4.56      0.81 o 
   3  -2   2       22.26       20.39      2.02 o 
   4  -2   2      275.86      278.84     12.43 o 
   5  -2   2       71.88       75.97      4.29 o 
   6  -2   2      269.36      278.32     18.37 o 
   7  -2   2       30.04       50.81      6.49 o 
   8  -2   2        0.00       -2.44      3.31 o 
  -7  -1   2        0.78       -0.02      1.96 o 
  -6  -1   2      128.18      114.82      9.85 o 
  -5  -1   2       12.45       26.54      2.95 o 
  -4  -1   2        0.82        0.06      1.05 o 
  -3  -1   2      121.53      126.90      6.29 o 
  -2  -1   2        0.01        0.02      0.31 o 
  -1  -1   2       18.50       19.96      1.78 o 
   1  -1   2      231.61      245.67     23.16 o 
   2  -1   2      507.94      444.07     18.75 o 
   3  -1   2      125.96      135.68      6.31 o 
   4  -1   2       10.52        9.19      2.54 o 
   5  -1   2      492.31      522.17     35.48 o 
   6  -1   2       83.83       93.10      7.64 o 
   7  -1   2        7.30        5.37      3.12 o 
   8  -1   2        0.11       -2.37      2.73 o 
  -7   0   2       34.45       27.10      4.88 o 
  -6   0   2       12.97       12.63      2.55 o 
  -5   0   2       95.70       75.41      4.65 o 
  -4   0   2        5.16        6.60      1.54 o 
  -3   0   2        1.80        2.87      1.13 o 
  -2   0   2      870.21      824.34     35.42 o 
  -1   0   2      903.30      957.53     40.64 o 
   0   0   2       64.83       66.42      4.35 o 
   1   0   2      438.85      447.72     26.08 o 
   2   0   2      773.79      700.95     40.81 o 
   3   0   2       26.79       32.35      2.02 o 
   4   0   2       53.40       49.83      2.93 o 
   5   0   2       19.37       18.96      1.89 o 
   6   0   2       12.75       11.22      3.21 o 
   7   0   2       30.83       34.43      5.35 o 
   8   0   2        0.41       -0.20      2.96 o 
  -7   1   2        3.64        3.85      2.90 o 
  -6   1   2       14.07        9.87      3.18 o 
  -5   1   2       33.93       33.42      3.88 o 
  -4   1   2       33.91       26.42      1.68 o 
  -3   1   2     2007.53     2151.27     74.32 o 
  -2   1   2      486.94      571.74     24.94 o 
  -1   1   2      862.08      798.98     27.70 o 
   0   1   2      227.76      220.83     21.22 o 
   1   1   2     1212.45     1041.68     60.04 o 
   2   1   2      502.84      475.49     28.04 o 
   3   1   2       59.92       69.49      5.10 o 
   4   1   2      608.95      592.87     35.45 o 
   5   1   2       79.80       59.52      4.55 o 
   6   1   2        7.24        2.77      2.56 o 
   7   1   2        0.22        0.17      2.48 o 
   8   1   2       17.43       20.88      4.75 o 
  -7   2   2        0.08       -1.70      2.21 o 
  -6   2   2        1.60        0.05      2.44 o 
  -5   2   2        6.79        3.03      2.22 o 
  -4   2   2        0.00       -1.05      1.01 o 
  -3   2   2       90.22      117.59     11.69 o 
  -2   2   2      269.40      280.02     22.93 o 
  -1   2   2       48.57       67.07      5.09 o 
   0   2   2       94.51       88.87      5.81 o 
   1   2   2     1880.31     1799.87    112.64 o 
   2   2   2     3347.55     3302.80    209.70 o 
   3   2   2      147.91      152.07      9.82 o 
   4   2   2       61.34       62.74      3.79 o 
   5   2   2      101.93       94.49      7.44 o 
   6   2   2       36.94       53.38      6.46 o 
   7   2   2      103.44      110.66      9.20 o 
   8   2   2        0.63        0.72      2.73 o 
  -7   3   2        0.57       -0.07      3.01 o 
  -6   3   2       47.35       55.17      6.79 o 
  -5   3   2       20.49       26.11      4.42 o 
  -4   3   2       28.24       29.47      2.89 o 
  -3   3   2      211.16      250.23     11.23 o 
  -2   3   2      291.82      318.42     15.01 o 
  -1   3   2      418.64      376.65     16.16 o 
   0   3   2      448.43      492.34     17.27 o 
   1   3   2     4519.67     4639.91    167.06 o 
   2   3   2      129.42      147.43      6.32 o 
   3   3   2        0.64        0.79      0.85 o 
   4   3   2        0.76        1.83      1.13 o 
   5   3   2       46.46       48.56      3.52 o 
   6   3   2       46.14       41.24      4.67 o 
   7   3   2       18.51       17.96      4.42 o 
   8   3   2        7.96       11.85      4.10 o 
  -7   4   2        0.96        4.96      3.31 o 
  -6   4   2        0.00       -2.69      2.58 o 
  -5   4   2        7.43       10.91      3.10 o 
  -4   4   2       19.86       21.11      2.44 o 
  -3   4   2        0.22       -0.83      1.65 o 
  -2   4   2       60.46       61.38      3.45 o 
  -1   4   2       10.12        6.97      1.17 o 
   0   4   2      145.90      153.91      9.75 o 
   1   4   2     2911.29     3131.34    107.88 o 
   2   4   2        2.31        3.31      0.84 o 
   3   4   2      155.76      160.03      6.25 o 
   4   4   2       72.22       62.10      5.13 o 
   5   4   2       12.07        9.25      2.04 o 
   6   4   2       11.43       13.10      3.69 o 
   7   4   2       13.79       24.91      4.77 o 
   8   4   2        0.26       -1.36      3.17 o 
  -7   5   2        0.07        1.11      3.12 o 
  -6   5   2        2.93        1.98      2.85 o 
  -5   5   2        6.06        1.11      2.33 o 
  -4   5   2        0.03       -0.84      1.29 o 
  -3   5   2       75.36       76.12      4.33 o 
  -2   5   2       64.41       64.09      3.79 o 
  -1   5   2      125.96      111.01      5.90 o 
   0   5   2      291.39      311.33      8.63 o 
   1   5   2      133.17      142.75      5.56 o 
   2   5   2       45.93       48.06      3.02 o 
   3   5   2      113.02      114.63      5.22 o 
   4   5   2        1.04        1.03      0.91 o 
   5   5   2       26.32       27.96      3.26 o 
   6   5   2        0.66       -2.55      1.71 o 
   7   5   2       18.01       17.63      3.80 o 
   8   5   2        0.95       -0.41      3.40 o 
  -6   6   2        2.57        4.87      3.20 o 
  -5   6   2        0.13       -0.55      1.71 o 
  -4   6   2       50.37       49.42      3.49 o 
  -3   6   2        0.62        0.05      1.44 o 
  -2   6   2        1.90       -0.49      0.90 o 
  -1   6   2        0.06       -0.61      0.87 o 
   0   6   2        0.00        0.23      0.51 o 
   1   6   2      184.54      165.74      6.48 o 
   2   6   2      994.60     1027.49     35.96 o 
   3   6   2       17.61       14.98      3.19 o 
   4   6   2       48.99       46.48      2.61 o 
   5   6   2       40.20       40.33      3.99 o 
   6   6   2       28.20       33.16      3.94 o 
   7   6   2        2.77        2.16      2.41 o 
  -6   7   2        1.08       -0.90      2.85 o 
  -5   7   2        0.31        0.27      1.97 o 
  -4   7   2       11.54       13.11      4.87 o 
  -3   7   2       20.13       23.96      2.74 o 
  -2   7   2        2.22        0.93      1.24 o 
  -1   7   2        0.03       -0.11      1.05 o 
   0   7   2       52.58       53.71      2.04 o 
   1   7   2        0.52       -0.53      0.85 o 
   2   7   2       33.84       31.27      2.04 o 
   3   7   2      469.94      485.57     22.44 o 
   4   7   2      133.93      131.12      5.69 o 
   5   7   2        7.87        5.74      2.22 o 
   6   7   2        0.80        0.62      2.21 o 
   7   7   2        3.34        0.21      2.63 o 
  -5   8   2        0.41       -0.57      3.28 o 
  -4   8   2       18.43       19.25      4.65 o 
  -3   8   2        0.41       -1.06      2.29 o 
  -2   8   2       17.20       13.82      3.65 o 
  -1   8   2        6.79        8.62      2.94 o 
   0   8   2       25.67       25.55      4.31 o 
   1   8   2       53.26       54.98      4.06 o 
   2   8   2      791.78      829.81     30.48 o 
   3   8   2       24.99       31.10      2.66 o 
   4   8   2       18.99       17.60      2.76 o 
   5   8   2        0.53       -1.21      1.97 o 
   6   8   2        0.00       -3.80      2.53 o 
  -4   9   2        1.55       -2.67      2.78 o 
  -3   9   2        2.20        0.39      2.89 o 
  -2   9   2       24.44       19.65      4.54 o 
  -1   9   2        0.12       -2.42      2.36 o 
   0   9   2       43.08       44.80      5.12 o 
   1   9   2       60.32       70.04      6.61 o 
   2   9   2        3.68        5.33      3.07 o 
   3   9   2       12.55       19.52      2.76 o 
   4   9   2        0.84       -0.01      2.98 o 
   5   9   2       20.25       23.65      5.46 o 
   6   9   2        3.50        0.36      4.12 o 
  -3  10   2       13.66       11.91      4.35 o 
  -2  10   2        9.16        9.07      3.96 o 
  -1  10   2       13.47       13.79      4.29 o 
   0  10   2        0.54        1.17      2.32 o 
   1  10   2        0.00       -1.48      2.51 o 
   2  10   2        6.73       10.19      3.58 o 
   3  10   2        3.00        2.56      2.44 o 
   4  10   2       32.29       33.54      6.43 o 
   5  10   2        1.56       -0.70      3.59 o 
  -2  11   2       26.59       40.33      6.95 o 
  -1  11   2        0.11        1.20      2.94 o 
   0  11   2        0.67        0.33      3.23 o 
   1  11   2        3.57        4.96      3.52 o 
   2  11   2        0.11       -1.83      2.63 o 
   3  11   2       14.99       29.96      5.62 o 
  -2 -10   3       12.41       10.09      4.27 o 
  -1 -10   3       12.49       13.31      3.12 o 
   0 -10   3        6.19        5.94      2.59 o 
   1 -10   3        0.48       -3.46      3.02 o 
   2 -10   3       10.07       12.25      4.20 o 
   3 -10   3        0.14       -1.50      3.31 o 
  -4  -9   3        3.94        0.84      3.40 o 
  -3  -9   3       11.13       10.25      4.35 o 
  -2  -9   3        0.96       -0.01      3.14 o 
  -1  -9   3        2.68        2.58      1.98 o 
   0  -9   3       12.23       10.93      2.47 o 
   1  -9   3        5.80        5.01      3.52 o 
   2  -9   3        0.22       -0.74      2.48 o 
   3  -9   3        8.15        4.35      3.72 o 
   4  -9   3        1.39        0.36      3.43 o 
  -5  -8   3        6.57       11.16      5.01 o 
  -4  -8   3       16.63       16.74      5.18 o 
  -3  -8   3        1.07        2.65      3.04 o 
  -2  -8   3       30.02       44.29      6.36 o 
  -1  -8   3       15.30       19.76      2.93 o 
   0  -8   3        8.21        9.63      3.33 o 
   1  -8   3       86.49       83.74      7.53 o 
   2  -8   3        5.71        1.26      2.84 o 
   3  -8   3        3.68        0.58      2.48 o 
   4  -8   3       13.91        8.66      3.60 o 
   5  -8   3        1.74       -0.70      3.22 o 
  -5  -7   3       32.33       40.76      7.26 o 
  -4  -7   3        0.13       -3.52      2.46 o 
  -3  -7   3       39.21       38.89      5.89 o 
  -2  -7   3       77.75       87.46      6.62 o 
  -1  -7   3       15.08       15.30      2.47 o 
   0  -7   3       72.89       58.68      5.51 o 
   1  -7   3       22.68       27.94      4.54 o 
   2  -7   3        0.12       -0.65      2.01 o 
   3  -7   3       44.30       58.20      5.96 o 
   4  -7   3        9.65        6.54      3.42 o 
   5  -7   3        0.06       -2.60      2.47 o 
   6  -7   3        0.32       -3.21      2.98 o 
  -6  -6   3        0.43       -1.90      3.87 o 
  -5  -6   3        0.23       -0.79      2.85 o 
  -4  -6   3       17.60       16.09      4.51 o 
  -3  -6   3        0.01       -2.43      1.99 o 
  -2  -6   3       12.54        7.26      1.89 o 
  -1  -6   3       53.94       60.71      3.94 o 
   0  -6   3       36.74       37.39      3.99 o 
   1  -6   3      132.32      123.01      9.22 o 
   2  -6   3      239.02      236.07     16.09 o 
   3  -6   3       24.12       34.59      4.92 o 
   4  -6   3        6.22        3.08      2.67 o 
   5  -6   3        5.15        0.50      2.51 o 
   6  -6   3        0.31       -1.81      2.59 o 
  -6  -5   3        7.01        3.08      2.38 o 
  -5  -5   3        4.45        3.89      2.08 o 
  -4  -5   3       13.90       13.81      2.51 o 
  -3  -5   3        1.85        2.30      3.58 o 
  -2  -5   3       44.45       51.21      2.55 o 
  -1  -5   3       25.78       30.46      2.53 o 
   0  -5   3      207.05      243.46     15.96 o 
   1  -5   3       16.39       15.86      2.78 o 
   2  -5   3        1.51        3.20      1.94 o 
   3  -5   3        8.09        7.66      2.44 o 
   4  -5   3      119.27      105.53      8.42 o 
   5  -5   3        3.74        1.59      2.53 o 
   6  -5   3       14.91        4.74      3.15 o 
  -7  -4   3        0.13       -3.23      2.15 o 
  -6  -4   3        0.13       -1.05      2.14 o 
  -5  -4   3        3.37        1.28      2.74 o 
  -4  -4   3       16.61       14.74      2.30 o 
  -3  -4   3       28.35       25.35      2.32 o 
  -2  -4   3      141.08      130.03      5.18 o 
  -1  -4   3     1015.21     1035.87     36.09 o 
   0  -4   3       29.98       26.39      2.74 o 
   1  -4   3      637.32      704.84     43.05 o 
   2  -4   3      120.49      131.54      6.05 o 
   3  -4   3       12.82       16.25      1.77 o 
   4  -4   3        0.01        0.54      1.15 o 
   5  -4   3       13.20       13.60      3.01 o 
   6  -4   3        3.29        1.63      1.68 o 
   7  -4   3       13.66       27.97      5.08 o 
  -7  -3   3        0.63        0.11      2.53 o 
  -6  -3   3        0.02       -2.04      1.73 o 
  -5  -3   3        0.57       -0.97      1.50 o 
  -4  -3   3        1.60        1.03      2.01 o 
  -3  -3   3       61.37       51.98      5.08 o 
  -2  -3   3        0.15        0.30      0.60 o 
  -1  -3   3       28.13       30.47      2.70 o 
   0  -3   3       64.38       65.52      4.69 o 
   1  -3   3       31.00       28.55      1.58 o 
   2  -3   3      199.68      221.79      9.81 o 
   3  -3   3      495.64      532.02     22.64 o 
   4  -3   3      196.16      217.66     15.81 o 
   5  -3   3      176.61      189.16     12.84 o 
   6  -3   3        2.47        4.12      1.89 o 
   7  -3   3        1.21        1.09      2.61 o 
   8  -3   3        5.31        3.23      3.52 o 
  -7  -2   3        5.08        4.82      2.32 o 
  -6  -2   3        1.70       -0.51      1.80 o 
  -5  -2   3        7.10        8.08      2.15 o 
  -4  -2   3      247.54      263.66     26.09 o 
  -3  -2   3       35.25       30.30      2.34 o 
  -2  -2   3      198.45      195.30      7.27 o 
  -1  -2   3       24.72       20.52      1.35 o 
   0  -2   3      643.77      623.46     26.00 o 
   1  -2   3       32.42       32.79      1.81 o 
   2  -2   3     1326.13     1515.66     87.95 o 
   3  -2   3       52.95       57.12      4.67 o 
   4  -2   3       48.68       47.48      2.96 o 
   5  -2   3       67.85       70.00      8.37 o 
   6  -2   3        0.05       -0.07      1.43 o 
   7  -2   3       14.14       18.69      4.33 o 
   8  -2   3        7.35        7.03      3.89 o 
  -7  -1   3        0.47       -2.76      1.84 o 
  -6  -1   3        4.47        4.02      2.05 o 
  -5  -1   3        5.89        3.07      1.60 o 
  -4  -1   3        0.02        0.33      1.16 o 
  -3  -1   3       65.39       50.66      3.14 o 
  -2  -1   3      197.87      176.77      7.07 o 
  -1  -1   3      297.03      319.37     14.12 o 
   0  -1   3       51.23       50.36      3.44 o 
   1  -1   3      517.97      488.10     20.52 o 
   2  -1   3       38.03       45.16      2.48 o 
   3  -1   3      304.46      291.08     12.78 o 
   4  -1   3      183.16      194.23      9.02 o 
   5  -1   3        1.92        1.86      1.19 o 
   6  -1   3      495.74      528.87     23.17 o 
   7  -1   3       41.91       45.52      5.21 o 
   8  -1   3        1.08       -0.51      3.41 o 
  -7   0   3        0.06       -1.98      2.45 o 
  -6   0   3       35.78       41.12      4.14 o 
  -5   0   3       11.49       10.87      2.21 o 
  -4   0   3       11.78       10.88      1.91 o 
  -3   0   3        2.40        3.65      1.16 o 
  -2   0   3        6.87        7.78      1.25 o 
  -1   0   3      392.98      387.25     16.87 o 
   0   0   3        0.87        1.14      0.74 o 
   1   0   3      175.86      186.69     11.30 o 
   2   0   3      106.73       99.13      6.54 o 
   3   0   3      184.38      179.47     11.45 o 
   4   0   3      408.26      456.97     19.73 o 
   5   0   3      136.72      152.83      7.66 o 
   6   0   3        1.25        1.23      2.22 o 
   7   0   3       78.79       87.42      7.77 o 
   8   0   3        1.14        0.44      2.90 o 
  -7   1   3        4.08        4.67      3.44 o 
  -6   1   3       13.05        8.36      3.44 o 
  -5   1   3       20.31       18.79      2.67 o 
  -4   1   3       24.86       30.64      2.74 o 
  -3   1   3       79.64       76.87      3.30 o 
  -2   1   3      259.64      343.12     12.29 o 
  -1   1   3      131.61      135.04      5.07 o 
   0   1   3      318.87      278.38     16.71 o 
   1   1   3      783.78      875.29     50.73 o 
   2   1   3        0.79        0.74      0.88 o 
   3   1   3      261.01      307.79     18.87 o 
   4   1   3        1.03        0.01      1.21 o 
   5   1   3       19.97       16.25      2.02 o 
   6   1   3      252.51      274.80     18.30 o 
   7   1   3        1.35       -0.03      2.54 o 
   8   1   3        6.07       11.45      4.35 o 
  -7   2   3       26.00       27.01      5.14 o 
  -6   2   3       16.83       13.76      4.06 o 
  -5   2   3        3.39        0.41      2.04 o 
  -4   2   3       95.76       90.78      5.09 o 
  -3   2   3      261.09      290.68     10.68 o 
  -2   2   3      203.39      200.82      7.48 o 
  -1   2   3       40.65       45.15      2.52 o 
   0   2   3      841.25      818.38     34.19 o 
   1   2   3      750.87      688.86     22.88 o 
   2   2   3      644.24      576.84     33.94 o 
   3   2   3        8.07        6.31      1.78 o 
   4   2   3      113.45      103.46      7.54 o 
   5   2   3        6.85        5.99      2.42 o 
   6   2   3        2.99        2.36      2.63 o 
   8   2   3       50.37       59.32      6.40 o 
  -7   3   3        0.04       -0.17      3.13 o 
  -6   3   3        0.37        3.94      2.83 o 
  -5   3   3       17.72       27.87      4.70 o 
  -4   3   3        3.34        1.44      1.12 o 
  -3   3   3       68.07       63.44      3.62 o 
  -2   3   3      496.64      598.49     25.44 o 
  -1   3   3      427.69      405.35     17.43 o 
   0   3   3     1145.55     1130.97     47.14 o 
   1   3   3      341.86      328.08     14.20 o 
   2   3   3      485.76      447.17     19.11 o 
   3   3   3      285.17      264.96     18.99 o 
   4   3   3       77.11       71.48      5.73 o 
   5   3   3        6.40        3.64      2.15 o 
   6   3   3       37.87       45.28      4.97 o 
   7   3   3      123.24      154.32     11.84 o 
   8   3   3       19.93       16.10      4.46 o 
  -7   4   3        4.23        8.16      4.03 o 
  -6   4   3       10.24       13.07      3.85 o 
  -5   4   3        0.07       -1.42      2.28 o 
  -4   4   3        0.26       -0.21      1.24 o 
  -3   4   3        5.76        6.38      1.54 o 
  -2   4   3      192.80      192.07      8.93 o 
  -1   4   3      275.69      229.53     10.36 o 
   0   4   3       21.72       22.90      1.77 o 
   1   4   3      317.32      392.70     14.05 o 
   2   4   3     1200.55     1182.36     50.63 o 
   3   4   3      116.00      108.59      4.53 o 
   4   4   3        0.60       -0.14      1.12 o 
   5   4   3       10.05       10.80      2.19 o 
   6   4   3        0.09       -1.71      1.96 o 
   7   4   3       42.44       45.03      6.31 o 
   8   4   3       31.33       39.88      6.71 o 
  -6   5   3       15.73       21.91      4.83 o 
  -5   5   3       27.26       37.25      5.60 o 
  -4   5   3       12.81        9.86      2.06 o 
  -3   5   3      104.25       93.54      5.13 o 
  -2   5   3        1.95        1.54      1.52 o 
  -1   5   3      156.24      137.98      6.73 o 
   0   5   3       78.51       72.03      3.09 o 
   1   5   3     1069.30     1099.81     45.90 o 
   2   5   3       26.04       26.73      2.20 o 
   3   5   3       26.37       26.94      2.10 o 
   4   5   3       15.02       12.52      1.61 o 
   5   5   3        0.10       -0.02      1.52 o 
   6   5   3        9.10        7.41      2.28 o 
   8   5   3        1.52       -2.79      3.35 o 
  -6   6   3        0.25        2.05      2.97 o 
  -5   6   3        1.88       -2.85      2.18 o 
  -4   6   3       13.05        9.48      2.26 o 
  -3   6   3       25.55       35.47      3.35 o 
  -2   6   3        0.08       -0.29      1.06 o 
  -1   6   3       40.05       41.97      2.81 o 
   0   6   3      121.49      125.82      3.88 o 
   1   6   3       92.70      103.08      4.32 o 
   2   6   3       87.19       85.13      3.85 o 
   3   6   3       39.86       35.45      3.19 o 
   4   6   3        0.10       -1.38      0.92 o 
   5   6   3       33.36       34.56      3.74 o 
   6   6   3        4.50        9.67      2.89 o 
   7   6   3        0.18       -0.91      2.19 o 
  -5   7   3        3.20        3.72      2.88 o 
  -4   7   3        2.85        1.35      1.79 o 
  -3   7   3       15.91       19.04      2.55 o 
  -2   7   3       19.30       19.01      3.11 o 
  -1   7   3       53.72       53.75      3.50 o 
   0   7   3       11.67       10.32      1.20 o 
   1   7   3        9.61       11.83      3.13 o 
   2   7   3       64.54       65.14      5.16 o 
   3   7   3      351.61      345.61     13.02 o 
   4   7   3        0.09       -0.51      1.18 o 
   5   7   3        2.40        0.68      1.76 o 
   6   7   3        3.08        1.65      2.15 o 
   7   7   3        0.09       -1.74      2.43 o 
  -5   8   3        0.15       -3.77      2.79 o 
  -4   8   3        2.53       -0.15      1.86 o 
  -3   8   3        2.72        2.41      1.85 o 
  -2   8   3        0.17       -0.38      1.47 o 
  -1   8   3        1.06        0.82      1.45 o 
   0   8   3        2.24        0.44      0.85 o 
   1   8   3       47.34       45.00      3.22 o 
   2   8   3      414.66      397.52     14.80 o 
   3   8   3      115.38      100.32      4.76 o 
   4   8   3        0.02        0.60      1.27 o 
   5   8   3        0.02        0.07      2.00 o 
   6   8   3        0.35       -0.65      2.23 o 
  -4   9   3        1.99       -1.29      2.93 o 
  -3   9   3        1.53        2.19      2.94 o 
  -2   9   3        1.86        0.82      2.62 o 
  -1   9   3       34.60       41.56      6.06 o 
   0   9   3       10.89       11.47      3.69 o 
   1   9   3       66.85       73.71      6.78 o 
   2   9   3        5.16        8.29      3.07 o 
   3   9   3       59.12       58.60      5.51 o 
   4   9   3        0.59        0.33      3.08 o 
   5   9   3        0.64       -0.84      3.17 o 
   6   9   3        0.54       -4.75      3.77 o 
  -3  10   3        3.11        3.43      3.64 o 
  -2  10   3        4.42        4.44      3.38 o 
  -1  10   3        0.22       -0.70      2.61 o 
   0  10   3        2.24       -1.11      2.44 o 
   1  10   3        0.76       -1.04      2.58 o 
   2  10   3       53.22       42.34      5.05 o 
   3  10   3        1.72        1.88      3.00 o 
   5  10   3        0.78       -1.21      2.92 o 
  -2  11   3        7.03        6.25      4.18 o 
  -1  11   3        0.55       -1.30      3.19 o 
   0  11   3        2.56       -0.31      2.73 o 
   1  11   3        6.61        4.00      3.04 o 
   2  11   3        0.28       -2.38      2.42 o 
   3  11   3       15.30       25.05      5.43 o 
  -2 -10   4        2.41       -1.05      3.17 o 
  -1 -10   4        4.80        3.44      2.70 o 
   0 -10   4        2.72        2.42      2.41 o 
   1 -10   4        4.83        0.40      3.01 o 
   2 -10   4        0.03        0.78      3.68 o 
  -3  -9   4        0.37       -1.40      3.40 o 
  -2  -9   4        9.34        6.62      3.85 o 
  -1  -9   4        4.45        2.88      2.26 o 
   0  -9   4        1.43        1.69      1.85 o 
   1  -9   4        9.17       10.15      4.04 o 
   2  -9   4        6.53        1.64      3.16 o 
   3  -9   4       15.22       18.66      4.82 o 
   4  -9   4        0.21       -1.79      3.07 o 
  -4  -8   4        0.08       -1.04      3.15 o 
  -3  -8   4        2.66        0.45      3.08 o 
  -2  -8   4        6.17        3.88      3.21 o 
  -1  -8   4        2.21        3.43      2.49 o 
   0  -8   4       46.41       46.08      6.08 o 
   1  -8   4       15.00       15.69      4.08 o 
   2  -8   4       24.52       31.40      5.52 o 
   3  -8   4        0.54        1.96      2.90 o 
   4  -8   4        1.45       -1.36      3.01 o 
   5  -8   4       22.92       16.94      5.09 o 
  -5  -7   4       16.93       40.40      7.27 o 
  -4  -7   4        4.19        2.83      3.50 o 
  -3  -7   4        2.40        1.36      2.68 o 
  -2  -7   4        1.52       -2.36      2.21 o 
  -1  -7   4       43.40       41.29      4.07 o 
   0  -7   4       20.09       23.66      4.14 o 
   1  -7   4        0.05       -2.00      2.15 o 
   2  -7   4        3.72        1.21      2.29 o 
   3  -7   4        0.23        0.18      2.29 o 
   4  -7   4       49.19       52.54      5.92 o 
   5  -7   4        2.69        4.95      3.29 o 
   6  -7   4        1.81       -1.15      3.31 o 
  -5  -6   4        0.30       -2.13      3.35 o 
  -4  -6   4       24.52       21.64      5.26 o 
  -3  -6   4        0.52        1.27      2.63 o 
  -2  -6   4        1.94        0.45      2.52 o 
  -1  -6   4      107.68       98.08      5.69 o 
   0  -6   4        2.69        2.59      1.88 o 
   1  -6   4        0.77        2.48      1.94 o 
   2  -6   4      116.11      124.63      9.62 o 
   3  -6   4        5.85        2.02      2.34 o 
   4  -6   4        0.15       -2.45      1.92 o 
   5  -6   4       26.53       37.33      5.68 o 
   6  -6   4        0.05       -1.72      2.46 o 
   7  -6   4        1.24        4.19      3.76 o 
  -6  -5   4        1.27       -5.00      3.33 o 
  -5  -5   4       61.71       65.05      7.36 o 
  -3  -5   4        1.86        0.57      2.40 o 
  -2  -5   4      173.17      166.82      8.51 o 
  -1  -5   4        1.06       -0.85      0.98 o 
   0  -5   4        3.33        1.36      1.44 o 
   1  -5   4      285.34      292.63     19.13 o 
   2  -5   4       21.28       19.79      3.61 o 
   3  -5   4       17.27       14.78      3.27 o 
   4  -5   4        8.89       11.28      3.15 o 
   5  -5   4        0.56       -0.75      2.21 o 
   6  -5   4        7.97        4.95      3.20 o 
   7  -5   4        5.17        5.29      3.64 o 
  -6  -4   4        2.55        1.62      2.32 o 
  -5  -4   4        5.73        2.76      2.08 o 
  -4  -4   4       43.49       43.52      3.43 o 
  -3  -4   4       38.70       36.64      4.37 o 
  -2  -4   4        7.13       10.84      3.39 o 
  -1  -4   4      228.80      231.53     10.22 o 
   0  -4   4        0.04        1.24      0.36 o 
   1  -4   4       11.91       19.73      2.99 o 
   2  -4   4       90.61       98.76      4.82 o 
   3  -4   4      198.91      181.56     13.63 o 
   4  -4   4        2.51        4.48      4.17 o 
   5  -4   4       10.91       15.89      4.20 o 
   6  -4   4       30.38       35.47      3.87 o 
   7  -4   4        0.08        0.39      2.81 o 
  -6  -3   4       11.99       11.53      2.82 o 
  -5  -3   4        7.29        4.66      2.95 o 
  -4  -3   4       36.55       34.36      3.07 o 
  -3  -3   4       25.92       28.59      2.78 o 
  -2  -3   4      227.48      221.84      8.37 o 
  -1  -3   4      119.17      145.80      6.66 o 
   0  -3   4      194.80      177.40      7.87 o 
   1  -3   4      256.69      280.04     12.10 o 
   2  -3   4       63.69       56.32      3.00 o 
   3  -3   4        5.36        9.71      1.64 o 
   4  -3   4      109.18      110.34      5.69 o 
   5  -3   4        0.20       -1.51      1.23 o 
   6  -3   4        1.00       -1.92      1.65 o 
   7  -3   4       35.73       58.87      7.13 o 
   8  -3   4        0.00       -1.59      3.00 o 
  -7  -2   4        2.52        1.72      2.60 o 
  -6  -2   4        1.78       -0.70      1.91 o 
  -5  -2   4        8.04        6.64      2.27 o 
  -4  -2   4        3.35        1.88      1.48 o 
  -3  -2   4       63.33       56.01      3.54 o 
  -2  -2   4       73.16       75.35      3.83 o 
  -1  -2   4      347.66      398.43     16.99 o 
   0  -2   4     1179.89     1235.35     56.84 o 
   1  -2   4       13.65       13.51      1.18 o 
   2  -2   4        5.96        5.42      1.01 o 
   3  -2   4     1417.55     1718.24     78.29 o 
   4  -2   4       23.64       25.40      2.25 o 
   5  -2   4        6.89        8.48      2.26 o 
   6  -2   4        0.04        2.04      1.60 o 
   7  -2   4        1.23        5.38      3.09 o 
   8  -2   4        4.35        3.34      3.88 o 
  -7  -1   4        0.03       -0.18      2.25 o 
  -6  -1   4        0.08       -1.86      1.87 o 
  -5  -1   4       16.50       14.34      2.71 o 
  -4  -1   4        0.03       -1.75      1.17 o 
  -3  -1   4        0.02       -0.31      0.95 o 
  -2  -1   4        4.41        2.25      1.87 o 
  -1  -1   4      479.33      575.14     33.86 o 
   0  -1   4        4.52        5.91      1.26 o 
   1  -1   4      257.96      305.38     18.15 o 
   2  -1   4      959.34      914.87     38.27 o 
   3  -1   4      229.03      272.85     12.13 o 
   4  -1   4      319.10      370.33     24.93 o 
   5  -1   4        6.73        5.66      2.14 o 
   6  -1   4        5.77        8.87      2.01 o 
   7  -1   4        4.01        0.03      2.54 o 
   8  -1   4        6.07       11.28      4.21 o 
  -7   0   4        0.04       -3.12      2.84 o 
  -6   0   4        8.50        6.91      2.41 o 
  -5   0   4        0.02       -2.25      1.88 o 
  -4   0   4       12.51       17.70      2.44 o 
  -3   0   4      154.12      146.80     10.72 o 
  -2   0   4       28.47       26.10      4.21 o 
  -1   0   4      387.74      370.22     16.30 o 
   0   0   4     1229.53     1304.58     75.35 o 
   1   0   4        0.00        0.18      0.43 o 
   2   0   4      378.18      337.74     20.23 o 
   3   0   4      673.60      693.88     40.94 o 
   4   0   4        1.93        2.85      1.08 o 
   5   0   4        0.28       -0.04      1.03 o 
   6   0   4      115.46      130.11      7.33 o 
   7   0   4        6.45        5.66      3.26 o 
   8   0   4       10.94       14.00      4.23 o 
  -7   1   4        3.35        3.82      3.29 o 
  -6   1   4        0.18       -1.84      2.18 o 
  -5   1   4       16.40       17.76      2.71 o 
  -4   1   4       23.89       28.97      3.34 o 
  -3   1   4        0.00        0.13      1.01 o 
  -2   1   4       93.02      112.62      6.00 o 
  -1   1   4       72.59       65.27      3.98 o 
   0   1   4       10.59       10.98      1.80 o 
   1   1   4      243.91      257.50      9.04 o 
   2   1   4        0.61        0.04      0.82 o 
   3   1   4        0.54       -0.53      0.97 o 
   4   1   4       68.95       71.24      5.68 o 
   5   1   4      165.25      146.25     10.43 o 
   6   1   4       83.84       72.17      8.19 o 
   7   1   4      149.10      161.70     12.25 o 
   8   1   4        3.07        4.89      3.49 o 
  -7   2   4        1.90        5.10      3.43 o 
  -6   2   4        2.71       -1.44      2.73 o 
  -5   2   4       66.90       61.83      6.03 o 
  -4   2   4        2.41        1.95      1.45 o 
  -3   2   4       86.28       83.39      3.65 o 
  -2   2   4       33.03       29.22      1.65 o 
  -1   2   4      397.97      377.39     13.49 o 
   0   2   4       69.15       74.37      3.80 o 
   1   2   4      904.19      873.87     29.15 o 
   2   2   4       69.99       75.28      5.45 o 
   3   2   4        3.10        4.22      1.57 o 
   4   2   4       21.99       15.54      2.79 o 
   5   2   4      105.75      134.55      9.77 o 
   6   2   4       76.64       80.44      7.05 o 
   7   2   4       39.03       47.80      5.54 o 
   8   2   4        2.67        2.90      3.43 o 
  -7   3   4        7.99        9.53      4.47 o 
  -6   3   4        0.76       -1.42      2.80 o 
  -5   3   4        2.75        7.75      3.06 o 
  -4   3   4        2.50        4.40      2.60 o 
  -3   3   4       18.04       16.49      2.00 o 
  -2   3   4      256.46      330.13     12.02 o 
  -1   3   4      238.38      234.18     10.56 o 
   0   3   4      120.88      140.37      8.00 o 
   1   3   4      380.40      358.41     10.98 o 
   2   3   4       58.85       55.46      4.45 o 
   3   3   4       90.23       74.25      5.70 o 
   4   3   4      162.62      133.09      9.43 o 
   5   3   4       14.38       14.05      3.13 o 
   6   3   4      100.72       93.36      7.84 o 
   7   3   4        6.02        7.38      3.41 o 
   8   3   4        1.54       -0.92      2.98 o 
  -6   4   4        9.57        3.85      3.42 o 
  -5   4   4        9.93       12.31      3.75 o 
  -4   4   4       61.21       50.99      4.60 o 
  -3   4   4       17.10       15.48      2.81 o 
  -2   4   4      328.80      344.34     23.13 o 
  -1   4   4       13.37       19.95      2.12 o 
   0   4   4       21.51       16.45      1.91 o 
   1   4   4      228.61      247.89      7.75 o 
   2   4   4       36.66       34.35      2.34 o 
   3   4   4        0.69        1.13      1.34 o 
   4   4   4      161.26      148.59     10.43 o 
   5   4   4        8.33        7.91      2.58 o 
   6   4   4       21.52       16.85      3.71 o 
   7   4   4        3.23        3.47      2.93 o 
   8   4   4       89.75      108.22      9.63 o 
  -6   5   4        0.60       -0.51      3.27 o 
  -5   5   4        4.85       11.09      3.74 o 
  -4   5   4       84.42       81.44      8.06 o 
  -3   5   4        3.16        0.90      1.34 o 
  -2   5   4       82.21       73.06      4.26 o 
  -1   5   4       83.20       88.47      4.81 o 
   0   5   4       56.56       53.73      4.61 o 
   1   5   4        1.97        0.60      0.72 o 
   2   5   4       71.54       82.93      3.66 o 
   3   5   4       69.61       60.65      4.71 o 
   4   5   4        4.32        5.26      1.49 o 
   5   5   4       24.88       22.49      3.82 o 
   6   5   4       14.24       17.34      3.85 o 
   7   5   4      111.40      144.03     11.41 o 
   8   5   4       12.44       17.49      4.81 o 
  -6   6   4        0.00       -2.92      3.38 o 
  -5   6   4       10.88        8.33      3.82 o 
  -4   6   4        8.74        7.56      5.26 o 
  -3   6   4       19.10       24.04      3.55 o 
  -2   6   4       80.98       79.63      6.09 o 
  -1   6   4       11.27       13.45      2.01 o 
   0   6   4       12.36       16.53      3.08 o 
   1   6   4        6.05       11.69      4.62 o 
   2   6   4       28.48       28.25      1.88 o 
   3   6   4       18.87       17.11      1.84 o 
   4   6   4        6.50        7.22      1.99 o 
   5   6   4        5.15        5.49      1.94 o 
   6   6   4       10.74        9.65      3.49 o 
   7   6   4        0.04       -1.35      2.48 o 
  -5   7   4        9.81        8.96      3.73 o 
  -4   7   4       20.11       25.10      3.28 o 
  -3   7   4       18.06       23.60      4.41 o 
  -2   7   4        3.93        3.71      1.58 o 
  -1   7   4       68.26       62.80      6.35 o 
   0   7   4        0.41        0.66      1.30 o 
   1   7   4       74.58       64.95      3.99 o 
   2   7   4        0.74        0.19      0.96 o 
   3   7   4        0.08       -1.53      1.02 o 
   4   7   4        7.76        8.60      1.71 o 
   5   7   4        0.00       -2.34      1.56 o 
   6   7   4        1.13       -0.20      2.03 o 
   7   7   4        8.67        5.28      3.47 o 
  -5   8   4        2.21        2.65      3.50 o 
  -4   8   4        0.00       -2.37      1.61 o 
  -3   8   4       22.73       27.19      3.27 o 
  -2   8   4        2.19        0.56      1.61 o 
  -1   8   4        0.19       -0.13      1.41 o 
   0   8   4      205.90      208.63     11.23 o 
   1   8   4        2.38        0.87      1.37 o 
   2   8   4        3.37        1.02      2.51 o 
   3   8   4       32.51       37.38      2.99 o 
   4   8   4        0.06        0.82      1.37 o 
   5   8   4        7.48        7.68      2.50 o 
   6   8   4        1.59        2.31      2.22 o 
  -4   9   4        0.94        1.90      3.07 o 
  -3   9   4        0.13        0.30      2.83 o 
  -2   9   4        1.97       -1.23      2.56 o 
  -1   9   4       56.83       58.02      2.81 o 
   0   9   4        0.54        0.09      1.07 o 
   1   9   4        1.97        2.14      3.38 o 
   2   9   4       55.95       58.03      6.39 o 
   3   9   4        1.34       -0.37      1.77 o 
   4   9   4        7.62        4.33      1.69 o 
   5   9   4        7.24        3.57      2.39 o 
   6   9   4       20.21       17.93      3.63 o 
  -3  10   4        0.65        0.84      3.34 o 
  -2  10   4        0.08       -1.82      2.95 o 
  -1  10   4        0.50        1.73      3.21 o 
   0  10   4       10.08        6.04      2.99 o 
   1  10   4       11.98       14.49      3.91 o 
   2  10   4       32.96       38.35      6.04 o 
   3  10   4       52.80       52.63      5.78 o 
   4  10   4       32.84       43.13      6.22 o 
  -1  11   4        0.33       -0.60      2.90 o 
   0  11   4        1.18       -0.13      3.16 o 
   1  11   4       20.97       27.40      5.46 o 
   2  11   4        3.80        5.98      3.71 o 
   3  11   4       22.07       39.52      6.49 o 
   0 -10   5        3.05        5.45      2.63 o 
   1 -10   5        0.16       -0.27      3.37 o 
  -2  -9   5        1.21        4.53      3.52 o 
  -1  -9   5        2.79        2.44      3.02 o 
   0  -9   5        1.76        4.67      4.94 o 
   1  -9   5       53.10       58.54      7.58 o 
   2  -9   5        1.02       -1.35      3.18 o 
   3  -9   5        3.74        5.75      3.85 o 
   4  -9   5        3.70       -0.69      3.44 o 
  -3  -8   5        1.53        1.59      3.54 o 
  -2  -8   5        0.00        0.43      3.41 o 
  -1  -8   5        7.08        8.79      2.53 o 
   0  -8   5       33.76       33.68      5.33 o 
   1  -8   5        0.70        1.54      2.67 o 
   2  -8   5        3.16        3.95      3.35 o 
   3  -8   5        3.02        2.87      2.99 o 
   4  -8   5        4.71        2.22      3.33 o 
   5  -8   5       15.19       15.40      5.11 o 
  -4  -7   5       37.43       27.34      5.87 o 
  -3  -7   5       40.63       38.93      6.50 o 
  -2  -7   5       79.95       68.53      7.34 o 
  -1  -7   5        0.27       -0.03      1.66 o 
   0  -7   5       59.94       46.12      4.93 o 
   1  -7   5        4.89        3.60      2.79 o 
   2  -7   5        2.19       -3.34      2.23 o 
   3  -7   5        0.11       -3.21      2.14 o 
   4  -7   5       42.01       39.72      6.17 o 
   5  -7   5       10.05        9.85      4.08 o 
   6  -7   5        0.00       -0.73      3.53 o 
  -5  -6   5       38.61       50.94      7.75 o 
  -4  -6   5       28.22       33.81      6.11 o 
  -3  -6   5       16.74       24.00      5.26 o 
  -2  -6   5        9.99       14.30      4.37 o 
  -1  -6   5      122.80      118.09     16.51 o 
   0  -6   5        0.39       -2.27      1.52 o 
   1  -6   5       52.63       45.85      4.73 o 
   2  -6   5        9.90        8.91      3.04 o 
   3  -6   5        2.42        0.35      1.97 o 
   4  -6   5       26.00       27.98      4.96 o 
   5  -6   5       50.27       56.48      6.31 o 
   6  -6   5        0.67       -1.75      2.94 o 
  -5  -5   5        0.04       -3.70      3.23 o 
  -4  -5   5        2.55        7.04      3.66 o 
  -3  -5   5       55.45       56.69      7.45 o 
  -2  -5   5        0.15       -1.50      2.21 o 
  -1  -5   5       17.66       23.75      2.69 o 
   0  -5   5       36.25       43.87      4.25 o 
   1  -5   5       31.27       33.93      4.47 o 
   2  -5   5       65.79       59.98      5.56 o 
   3  -5   5        6.01        3.57      2.25 o 
   4  -5   5       26.86       30.85      5.03 o 
   5  -5   5       23.40       22.02      4.37 o 
   6  -5   5        8.05       14.23      3.96 o 
   7  -5   5        4.66        4.16      3.58 o 
  -6  -4   5        0.78       -1.67      3.38 o 
  -5  -4   5        2.56        2.36      2.24 o 
  -4  -4   5       18.28       19.26      2.88 o 
  -3  -4   5      132.22      124.24      6.74 o 
  -2  -4   5       38.82       44.65      5.05 o 
  -1  -4   5        5.25        3.29      1.55 o 
   0  -4   5       27.79       24.16      2.81 o 
   1  -4   5       99.64       66.82      5.61 o 
   2  -4   5       66.07       54.64      5.03 o 
   3  -4   5        6.66        5.18      2.21 o 
   4  -4   5        0.81        3.71      2.38 o 
   5  -4   5        2.96        2.66      2.40 o 
   6  -4   5        6.55        8.13      3.27 o 
   7  -4   5        7.28       15.27      4.34 o 
  -6  -3   5        0.00       -2.11      2.28 o 
  -5  -3   5       18.03       16.65      3.05 o 
  -4  -3   5      320.48      337.87     17.67 o 
  -3  -3   5       40.14       45.61      3.30 o 
  -2  -3   5       49.23       51.15      3.27 o 
  -1  -3   5       49.62       45.80      2.67 o 
   0  -3   5       67.29       67.35      5.12 o 
   1  -3   5        9.33       12.81      1.24 o 
   2  -3   5      145.22      171.33      7.92 o 
   3  -3   5        5.67        5.15      1.24 o 
   4  -3   5       11.35        9.94      1.75 o 
   5  -3   5       21.74       30.37      3.10 o 
   6  -3   5        3.55        4.32      2.00 o 
   7  -3   5        0.25       -1.59      1.94 o 
   8  -3   5        1.39        2.80      3.81 o 
  -6  -2   5        0.01       -1.67      1.96 o 
  -5  -2   5       10.75        8.49      2.29 o 
  -4  -2   5       13.94       16.96      2.61 o 
  -3  -2   5      197.38      183.60      9.10 o 
  -2  -2   5        1.08        0.76      0.77 o 
  -1  -2   5        0.05        0.39      0.79 o 
   0  -2   5      926.25      936.02     39.14 o 
   1  -2   5       45.01       41.82      2.43 o 
   2  -2   5      133.76      138.00     10.60 o 
   3  -2   5       67.54       91.44      5.00 o 
   4  -2   5       28.72       24.76      6.90 o 
   5  -2   5       61.08       69.11      4.28 o 
   6  -2   5      121.11      130.28     13.65 o 
   7  -2   5        0.62       -0.37      2.75 o 
   8  -2   5        5.62       11.39      4.49 o 
  -6  -1   5        3.31        1.56      2.06 o 
  -5  -1   5       14.69       15.27      2.83 o 
  -4  -1   5        3.90        2.76      1.67 o 
  -3  -1   5        3.66        4.31      1.55 o 
  -2  -1   5        3.62        5.53      1.41 o 
  -1  -1   5      519.96      563.31     33.43 o 
   0  -1   5       72.98       64.32      4.72 o 
   1  -1   5       48.52       51.75      2.24 o 
   2  -1   5        1.08        3.14      1.21 o 
   3  -1   5        0.02       -0.63      0.73 o 
   4  -1   5       61.37       77.57      4.34 o 
   5  -1   5        0.08       -0.56      1.08 o 
   6  -1   5        4.63        4.41      1.86 o 
   7  -1   5        0.86        0.32      3.04 o 
   8  -1   5        1.25       -1.81      3.39 o 
  -6   0   5        2.39        6.99      3.26 o 
  -5   0   5        0.18       -2.13      1.85 o 
  -4   0   5       48.72       46.55      7.00 o 
  -3   0   5        0.92        0.20      1.22 o 
  -2   0   5      165.78      141.71      7.02 o 
  -1   0   5      907.49     1018.19     59.49 o 
   0   0   5      391.78      387.27     23.27 o 
   1   0   5       13.08       17.84      1.56 o 
   2   0   5       18.32       21.75      2.24 o 
   3   0   5     1950.55     1946.23    112.47 o 
   4   0   5      206.96      225.26     14.59 o 
   5   0   5       20.87       24.92      2.66 o 
   6   0   5       12.37        9.74      3.25 o 
   7   0   5        1.89        3.87      3.48 o 
   8   0   5        0.09       -4.04      2.69 o 
  -6   1   5        0.26        0.86      2.74 o 
  -5   1   5        7.32        2.82      2.69 o 
  -4   1   5       93.57       96.48      5.60 o 
  -3   1   5       25.20       18.72      3.06 o 
  -2   1   5       55.89       50.24      3.11 o 
  -1   1   5      229.16      246.64     11.27 o 
   0   1   5      257.22      303.14     18.60 o 
   1   1   5      312.18      361.10     12.62 o 
   2   1   5       55.88       58.23      4.53 o 
   3   1   5      151.99      135.81      9.19 o 
   4   1   5       63.25       69.85      5.68 o 
   5   1   5      100.85       93.34      7.38 o 
   6   1   5       64.69       59.91      3.96 o 
   7   1   5        8.00        5.03      3.50 o 
   8   1   5        0.53       -1.71      2.93 o 
  -6   2   5        1.92        0.19      2.60 o 
  -5   2   5        5.45        7.35      3.05 o 
  -4   2   5       12.85       10.87      3.21 o 
  -3   2   5       64.88       57.05      3.66 o 
  -2   2   5        1.71        2.20      1.01 o 
  -1   2   5       18.81       17.28      1.54 o 
   0   2   5     1458.18     1493.13     86.64 o 
   1   2   5      308.27      319.61     11.25 o 
   2   2   5        7.13       12.00      2.18 o 
   3   2   5      172.48      175.36     11.51 o 
   4   2   5       48.20       38.35      3.88 o 
   5   2   5        2.02       -0.02      1.73 o 
   6   2   5       48.01       47.21      5.03 o 
   7   2   5        6.58       13.07      3.94 o 
   8   2   5        1.77       -0.51      3.18 o 
  -6   3   5        2.99        0.36      3.15 o 
  -5   3   5        0.23       -0.97      2.45 o 
  -4   3   5        5.85        2.73      2.37 o 
  -3   3   5       16.42       14.93      2.04 o 
  -2   3   5        0.01        0.63      0.94 o 
  -1   3   5        5.44        6.70      0.88 o 
   0   3   5        3.33        3.44      1.04 o 
   1   3   5       54.59       68.42      4.61 o 
   2   3   5      712.88      652.80     38.73 o 
   3   3   5       13.09        9.36      2.23 o 
   4   3   5        3.15        4.49      2.06 o 
   5   3   5      310.37      272.22     17.85 o 
   6   3   5        3.86       -0.97      2.01 o 
   7   3   5       54.11       57.54      6.09 o 
   8   3   5        3.59        9.04      3.81 o 
  -6   4   5        0.11       -1.44      3.01 o 
  -5   4   5        9.22       11.97      3.62 o 
  -4   4   5       18.24       23.20      4.32 o 
  -3   4   5        0.00        0.16      1.15 o 
  -2   4   5      106.15      100.56      7.63 o 
  -1   4   5        0.21        0.00      0.93 o 
   0   4   5       55.94       55.21      3.68 o 
   1   4   5      367.08      343.19     10.61 o 
   2   4   5        0.08       -0.95      0.75 o 
   3   4   5       82.07       68.23      5.52 o 
   4   4   5      240.46      232.28     15.37 o 
   5   4   5       47.31       38.11      4.30 o 
   6   4   5       20.92       32.87      4.93 o 
   7   4   5        0.01        0.49      2.54 o 
   8   4   5        0.13       -2.55      3.39 o 
  -6   5   5        9.75        9.80      4.12 o 
  -5   5   5        0.15       -3.35      2.44 o 
  -4   5   5        0.08       -0.41      2.44 o 
  -3   5   5       15.40       21.08      4.90 o 
  -2   5   5        0.37        0.15      1.12 o 
  -1   5   5      270.75      279.74     19.34 o 
   0   5   5        6.28        5.29      1.44 o 
   1   5   5       22.52       24.97      1.75 o 
   2   5   5        0.02       -1.19      0.80 o 
   3   5   5       22.54       24.20      2.28 o 
   4   5   5       57.52       49.96      4.86 o 
   5   5   5       26.25       24.51      4.06 o 
   6   5   5        3.61        1.02      2.27 o 
   7   5   5        0.30       -3.04      2.56 o 
   8   5   5       42.72       51.42      7.45 o 
  -5   6   5        2.52        2.81      3.36 o 
  -4   6   5        8.56        9.45      3.46 o 
  -3   6   5        1.85       -0.04      1.47 o 
  -2   6   5       81.06       87.35      5.08 o 
  -1   6   5        0.05       -1.56      1.14 o 
   0   6   5        0.38       -0.33      1.07 o 
   1   6   5       87.42       75.86      3.32 o 
   2   6   5       41.27       44.89      3.98 o 
   3   6   5        5.13        5.90      1.58 o 
   4   6   5        8.41        7.10      2.61 o 
   5   6   5        0.20       -1.34      1.79 o 
   6   6   5        0.58        1.57      2.60 o 
   7   6   5       13.00       14.82      4.27 o 
  -5   7   5        1.45        0.53      2.92 o 
  -4   7   5       28.40       32.98      6.69 o 
  -3   7   5       13.54       13.30      2.42 o 
  -2   7   5        5.55        5.33      1.80 o 
  -1   7   5        2.75        0.44      1.44 o 
   0   7   5        5.40        4.13      1.07 o 
   1   7   5        0.14       -0.63      1.15 o 
   2   7   5        6.57        5.24      1.64 o 
   3   7   5        0.49       -1.18      1.24 o 
   4   7   5       13.00       11.12      2.23 o 
   5   7   5        5.99        3.22      2.58 o 
   6   7   5        0.81       -1.58      2.50 o 
   7   7   5       26.08       30.55      5.75 o 
  -4   8   5       11.80       11.36      2.70 o 
  -3   8   5        0.86       -0.84      1.68 o 
  -2   8   5        3.94        4.61      3.07 o 
  -1   8   5       10.30        9.96      3.00 o 
   0   8   5        0.75       -1.06      0.97 o 
   1   8   5        1.83        1.06      1.46 o 
   2   8   5        1.07       -0.21      1.45 o 
   3   8   5        8.50        8.81      2.17 o 
   4   8   5        0.00       -1.49      1.20 o 
   5   8   5        2.59        0.36      1.92 o 
   6   8   5        8.70       10.02      4.02 o 
  -3   9   5        0.84       -1.07      1.89 o 
  -2   9   5        3.11        4.67      2.08 o 
  -1   9   5        6.28        1.68      2.74 o 
   0   9   5       14.68       14.62      2.35 o 
   1   9   5       26.32       30.94      3.43 o 
   2   9   5        0.03       -1.95      1.58 o 
   3   9   5        4.15        2.68      1.90 o 
   4   9   5        2.78        2.61      2.00 o 
   5   9   5        7.88        2.15      2.87 o 
   6   9   5        3.94        5.13      3.54 o 
  -2  10   5        4.30        0.05      3.14 o 
  -1  10   5        9.31        9.62      3.89 o 
   0  10   5       22.81       31.04      5.65 o 
   1  10   5        9.51       10.99      3.62 o 
   2  10   5        2.47       -1.38      2.49 o 
   3  10   5        1.47        1.50      2.79 o 
   4  10   5       64.12       69.02      6.85 o 
  -1  11   5        0.61       -3.73      2.92 o 
   0  11   5        2.63        2.91      3.39 o 
   1  11   5        1.57        0.88      2.78 o 
   2  11   5        0.97        2.19      3.11 o 
   3  11   5       30.05       57.30      7.73 o 
  -1  -9   6        6.52        9.20      4.02 o 
   0  -9   6        8.85       16.52      5.05 o 
   1  -9   6        0.02        0.11      2.96 o 
   2  -9   6        0.34        0.16      3.25 o 
   3  -9   6        3.22       -0.67      3.54 o 
  -3  -8   6        0.00       -4.85      3.43 o 
  -2  -8   6        1.96       -2.83      3.02 o 
  -1  -8   6       20.75       20.37      4.92 o 
   0  -8   6        0.49        0.47      2.90 o 
   1  -8   6        2.27        1.80      2.85 o 
   2  -8   6        2.97       -0.29      2.68 o 
   3  -8   6       20.83       20.04      5.08 o 
   4  -8   6        0.62        1.74      3.14 o 
  -3  -7   6       25.85       26.43      6.00 o 
  -2  -7   6        6.83        2.61      3.54 o 
  -1  -7   6       13.16       13.99      2.69 o 
   0  -7   6        8.98        7.42      3.13 o 
   1  -7   6        5.04        0.49      2.43 o 
   2  -7   6      201.71      185.71     13.83 o 
   3  -7   6        2.42        1.59      2.85 o 
   4  -7   6        4.40        2.36      3.27 o 
   5  -7   6        6.88        4.47      3.46 o 
  -4  -6   6       18.32       24.02      5.53 o 
  -3  -6   6        8.09       13.47      4.19 o 
  -2  -6   6        2.00       -0.97      2.68 o 
  -1  -6   6        1.24        1.97      1.60 o 
   0  -6   6       23.72       38.15      4.91 o 
   1  -6   6      139.59      141.30     10.72 o 
   2  -6   6       24.36       30.06      5.14 o 
   3  -6   6       12.34       12.54      3.62 o 
   4  -6   6       23.08       22.85      4.83 o 
   5  -6   6       19.70       22.63      4.85 o 
   6  -6   6        0.41       -0.82      3.31 o 
  -5  -5   6        5.08       12.58      4.60 o 
  -4  -5   6       68.47       77.93      8.34 o 
  -3  -5   6       19.16       23.36      5.00 o 
  -2  -5   6        1.33        4.38      2.67 o 
  -1  -5   6       59.35       44.52      7.22 o 
   0  -5   6       53.60       38.57      4.12 o 
   1  -5   6       57.94       44.33      4.77 o 
   2  -5   6       75.46       73.23      6.59 o 
   3  -5   6       68.66       88.57      7.72 o 
   4  -5   6      103.89      101.95      8.69 o 
   5  -5   6       58.77       48.49      5.59 o 
   6  -5   6        1.89       -4.07      2.71 o 
   7  -5   6        8.40        0.55      3.61 o 
  -5  -4   6       36.17       34.90      6.29 o 
  -4  -4   6       29.34       47.07      7.03 o 
  -3  -4   6        1.96       -0.30      2.41 o 
  -2  -4   6       10.38        6.61      3.15 o 
  -1  -4   6      168.48      155.86     10.80 o 
   0  -4   6        0.31       -1.77      1.18 o 
   1  -4   6       37.68       36.51      4.67 o 
   2  -4   6       19.12       13.54      2.92 o 
   3  -4   6       17.66       15.70      3.52 o 
   4  -4   6       18.47        9.09      3.07 o 
   5  -4   6        1.39        0.57      2.56 o 
   6  -4   6        3.08        3.95      3.02 o 
   7  -4   6       30.37       29.90      5.66 o 
  -5  -3   6        3.59        4.49      2.20 o 
  -4  -3   6       10.21        8.17      2.21 o 
  -3  -3   6      242.64      244.78     11.95 o 
  -2  -3   6        0.53       -0.72      1.28 o 
  -1  -3   6        2.20        2.57      1.07 o 
   0  -3   6      175.02      161.73      7.55 o 
   1  -3   6       25.55       27.57      1.92 o 
   2  -3   6       41.21       37.48      2.43 o 
   3  -3   6        5.75       11.46      1.83 o 
   4  -3   6       44.88       49.05      3.27 o 
   5  -3   6        1.81        4.10      1.82 o 
   6  -3   6       15.26        9.63      3.44 o 
   7  -3   6        4.40        3.87      3.39 o 
  -6  -2   6        0.78        2.60      2.34 o 
  -5  -2   6        0.22        0.39      2.08 o 
  -4  -2   6      137.54      147.26      8.02 o 
  -3  -2   6        3.82        4.41      1.98 o 
  -2  -2   6      148.74      143.29      7.34 o 
  -1  -2   6       18.16       22.16      1.94 o 
   0  -2   6        3.10        3.31      1.10 o 
   1  -2   6        4.44        9.54      2.62 o 
   2  -2   6        5.25        5.19      1.17 o 
   3  -2   6        2.16       -0.08      1.43 o 
   4  -2   6       12.46       10.53      3.71 o 
   5  -2   6        0.16        0.64      1.49 o 
   6  -2   6       23.22       17.34      2.79 o 
   7  -2   6        1.57        0.16      2.00 o 
   8  -2   6        4.48        4.13      3.64 o 
  -6  -1   6        2.31        2.40      3.09 o 
  -5  -1   6        0.04       -2.81      1.87 o 
  -4  -1   6      104.42      107.49      6.31 o 
  -3  -1   6      480.79      473.76     21.41 o 
  -2  -1   6        9.38        4.85      1.78 o 
  -1  -1   6      117.56      119.20      8.27 o 
   0  -1   6       77.26       90.42      6.42 o 
   1  -1   6        0.06       -0.91      0.61 o 
   2  -1   6        9.42        8.17      1.78 o 
   3  -1   6       36.90       34.90      3.31 o 
   4  -1   6       79.76       85.24      4.78 o 
   5  -1   6      157.91      164.32      8.26 o 
   6  -1   6        5.56        6.69      2.04 o 
   7  -1   6        1.41        0.27      2.03 o 
   8  -1   6        0.25        1.24      3.59 o 
  -6   0   6        1.02        3.43      3.26 o 
  -5   0   6        2.29        1.82      2.68 o 
  -4   0   6       89.75       90.46     12.85 o 
  -3   0   6        1.76        2.84      1.50 o 
  -2   0   6       11.70       12.74      1.93 o 
  -1   0   6       51.49       42.34      3.86 o 
   0   0   6      344.60      421.15     25.46 o 
   1   0   6      258.22      285.64     10.10 o 
   2   0   6      261.85      261.73     16.26 o 
   3   0   6      154.93      154.29     10.26 o 
   4   0   6        1.28        1.84      1.69 o 
   5   0   6       75.25       77.66      4.60 o 
   6   0   6        6.63        4.75      1.97 o 
   7   0   6       86.36       98.85      8.71 o 
   8   0   6        0.36       -2.63      3.12 o 
  -6   1   6        4.00        1.78      3.11 o 
  -5   1   6        9.02        9.00      3.63 o 
  -4   1   6        1.04       -0.98      2.19 o 
  -3   1   6       59.46       60.64      3.92 o 
  -2   1   6      251.71      238.13     11.21 o 
  -1   1   6      136.37      119.96      6.07 o 
   0   1   6       78.03      115.26      8.13 o 
   1   1   6      234.26      229.07      8.37 o 
   2   1   6      140.82      135.32      9.13 o 
   3   1   6        1.71        1.11      1.35 o 
   4   1   6       36.35       39.38      3.94 o 
   5   1   6       18.22       23.11      3.76 o 
   6   1   6       13.74        9.35      2.26 o 
   7   1   6        1.17       -1.42      2.71 o 
   8   1   6        0.11       -3.88      2.94 o 
  -6   2   6        1.26        1.53      2.90 o 
  -5   2   6        1.92       -3.36      2.24 o 
  -4   2   6        3.97        4.61      2.61 o 
  -3   2   6        3.62       -1.40      1.75 o 
  -2   2   6      231.61      240.47     11.26 o 
  -1   2   6       59.35       74.67      4.10 o 
   0   2   6       58.82       76.06      5.99 o 
   1   2   6       63.87       67.07      3.10 o 
   2   2   6      125.14      107.97      7.70 o 
   3   2   6        0.35       -1.21      1.13 o 
   4   2   6      488.66      550.55     33.47 o 
   5   2   6       11.49       10.42      3.09 o 
   6   2   6       14.35       16.67      3.73 o 
   7   2   6        1.99        0.79      2.63 o 
   8   2   6        0.68        0.43      3.19 o 
  -6   3   6        0.58       -2.13      2.94 o 
  -5   3   6        1.39       -1.90      2.36 o 
  -4   3   6       43.15       43.48      5.98 o 
  -3   3   6      121.63      131.06      6.79 o 
  -2   3   6        4.98        4.72      1.41 o 
  -1   3   6       46.46       51.11      3.28 o 
   0   3   6       19.90       25.10      3.62 o 
   1   3   6       26.68       26.92      1.97 o 
   2   3   6       98.00       85.76      6.50 o 
   3   3   6      250.12      278.27     17.74 o 
   4   3   6        1.94        0.59      1.69 o 
   5   3   6       18.89       17.26      3.52 o 
   6   3   6        0.09        1.47      2.27 o 
   7   3   6        4.71        2.69      3.08 o 
   8   3   6        0.06       -0.60      2.92 o 
  -5   4   6        8.69       14.92      4.35 o 
  -4   4   6        2.21       -0.71      2.56 o 
  -3   4   6        9.78        7.96      1.85 o 
  -2   4   6        0.02       -1.50      1.00 o 
  -1   4   6       16.75       16.28      2.18 o 
   0   4   6       44.78       46.55      6.15 o 
   1   4   6      536.41      545.36     16.52 o 
   2   4   6        0.82       -1.74      1.17 o 
   3   4   6        4.38        1.38      1.79 o 
   4   4   6        0.06       -0.95      1.50 o 
   5   4   6        0.32       -1.05      1.66 o 
   6   4   6        0.32       -1.50      1.98 o 
   7   4   6       11.05        9.67      3.57 o 
   8   4   6        3.24        4.01      3.44 o 
  -5   5   6        0.01       -2.23      3.04 o 
  -4   5   6        0.30       -1.59      2.44 o 
  -3   5   6        6.96        3.59      1.72 o 
  -2   5   6       24.91       19.80      3.58 o 
  -1   5   6        9.22       10.07      3.58 o 
   0   5   6      139.38      151.38      7.67 o 
   1   5   6        3.31        3.47      0.96 o 
   2   5   6       16.10       14.73      3.19 o 
   3   5   6       87.30       96.12      7.55 o 
   4   5   6        0.01        0.01      1.67 o 
   5   5   6       50.16       54.21      5.44 o 
   6   5   6       50.65       44.54      5.06 o 
   7   5   6       10.35        6.59      3.72 o 
   8   5   6        1.45        0.59      3.54 o 
  -5   6   6        0.06       -1.19      2.98 o 
  -4   6   6        1.74        0.66      2.70 o 
  -3   6   6        2.23        0.52      1.70 o 
  -2   6   6       15.14       15.40      3.45 o 
  -1   6   6       12.61       12.72      2.24 o 
   0   6   6       20.88       21.10      2.65 o 
   1   6   6        0.01        0.33      0.78 o 
   2   6   6       62.35       57.75      6.48 o 
   3   6   6       12.85       15.39      2.35 o 
   4   6   6       24.71       25.76      4.27 o 
   5   6   6       76.03       84.16      7.44 o 
   6   6   6       20.73       23.11      4.71 o 
   7   6   6        1.22        3.21      3.23 o 
  -4   7   6        0.00       -1.01      2.36 o 
  -3   7   6        9.71        6.51      2.26 o 
  -2   7   6        0.78       -0.41      1.59 o 
  -1   7   6        3.07        4.48      1.72 o 
   0   7   6        0.26       -0.79      0.86 o 
   1   7   6       19.72       17.74      1.76 o 
   2   7   6        8.47       10.93      2.12 o 
   3   7   6        0.79       -0.69      1.41 o 
   4   7   6       15.10       19.98      3.85 o 
   5   7   6       12.98       13.49      3.66 o 
   6   7   6        1.78       -1.42      2.61 o 
   7   7   6        2.29        1.43      3.43 o 
  -4   8   6        1.50       -0.86      2.92 o 
  -3   8   6       15.21       18.19      3.14 o 
  -2   8   6        3.50        3.91      2.05 o 
  -1   8   6        6.76        8.72      3.84 o 
   0   8   6        3.70        3.00      1.19 o 
   1   8   6       36.81       42.82      3.71 o 
   2   8   6       39.36       42.15      3.37 o 
   3   8   6        1.79       -0.19      1.49 o 
   4   8   6        0.48        1.52      1.59 o 
   5   8   6        5.09        5.00      3.05 o 
   6   8   6        0.28       -0.59      2.58 o 
  -3   9   6        5.97        5.90      2.81 o 
  -2   9   6        0.38        1.49      2.51 o 
  -1   9   6        7.03        9.56      3.67 o 
   0   9   6       15.37       14.94      1.92 o 
   1   9   6        2.84        4.73      1.98 o 
   2   9   6        0.08       -1.42      1.52 o 
   3   9   6        1.26       -0.36      1.72 o 
   4   9   6        1.16       -1.41      1.72 o 
   5   9   6        1.83        0.50      2.89 o 
   6   9   6        0.12       -1.80      3.17 o 
  -2  10   6        1.65        2.85      3.43 o 
  -1  10   6        7.54        2.25      3.26 o 
   0  10   6        4.12        4.46      1.47 o 
   1  10   6        1.03        1.11      2.57 o 
   2  10   6        0.38       -0.06      1.98 o 
   3  10   6       10.09       14.02      2.67 o 
   4  10   6        8.80        7.81      2.68 o 
   5  10   6        0.31        1.12      3.50 o 
   0  11   6        5.68        7.77      4.21 o 
   1  11   6        5.74        5.01      3.69 o 
   2  11   6        6.43        6.28      3.58 o 
   3  11   6        3.98        8.00      3.87 o 
  -1  -8   7        1.87        1.10      3.69 o 
   0  -8   7        0.03       -2.19      2.69 o 
   1  -8   7       70.33       68.91      6.91 o 
   2  -8   7        5.21        5.48      3.60 o 
   3  -8   7        0.11       -2.37      2.54 o 
   4  -8   7        2.56        1.54      3.50 o 
  -3  -7   7        0.01       -1.06      3.27 o 
  -2  -7   7        0.29       -0.78      3.54 o 
  -1  -7   7        0.07        0.13      2.74 o 
   0  -7   7       30.56       34.82      5.28 o 
   1  -7   7        1.54        1.07      2.57 o 
   2  -7   7       15.01       20.49      4.44 o 
   3  -7   7       25.79       30.83      5.58 o 
   4  -7   7        4.05        2.36      3.52 o 
   5  -7   7        0.10        2.01      3.42 o 
  -3  -6   7        7.57        9.22      4.24 o 
  -2  -6   7        5.57        6.21      3.60 o 
  -1  -6   7        3.69        4.56      2.96 o 
   0  -6   7        2.86        5.57      2.69 o 
   1  -6   7       15.20       11.62      3.58 o 
   2  -6   7      309.80      295.17     20.31 o 
   3  -6   7       23.60       36.82      5.71 o 
   4  -6   7        0.33        1.58      2.79 o 
   5  -6   7        3.45        3.45      3.22 o 
   6  -6   7        0.03       -2.82      3.14 o 
  -4  -5   7       10.30       15.41      4.93 o 
  -3  -5   7       15.42       19.99      4.96 o 
  -2  -5   7        8.41        6.80      3.11 o 
  -1  -5   7        0.06        1.99      1.87 o 
   0  -5   7       49.41       42.38      4.50 o 
   1  -5   7       89.17       77.41      6.83 o 
   2  -5   7      446.04      458.56     29.71 o 
   3  -5   7       13.81       10.47      3.52 o 
   4  -5   7        0.95        0.11      2.63 o 
   5  -5   7        0.23       -3.19      2.13 o 
   6  -5   7        0.06       -0.56      2.88 o 
  -4  -4   7       32.77       45.77      7.16 o 
  -3  -4   7        3.22        1.46      3.14 o 
  -2  -4   7       20.81       25.66      5.02 o 
  -1  -4   7       60.22       55.53      4.96 o 
   0  -4   7        5.31        5.44      2.23 o 
   1  -4   7      481.07      422.98     27.17 o 
   2  -4   7      151.27      143.08     10.78 o 
   3  -4   7        0.63        1.34      2.42 o 
   4  -4   7        5.13        4.66      2.65 o 
   5  -4   7        0.01        0.53      2.31 o 
   6  -4   7        4.74        1.52      2.88 o 
   7  -4   7        2.21       -0.28      3.10 o 
  -5  -3   7       14.98       20.94      5.09 o 
  -4  -3   7        9.66       12.13      4.00 o 
  -3  -3   7       17.83       17.76      4.11 o 
  -2  -3   7       35.13       48.84      6.47 o 
  -1  -3   7      178.02      167.56     11.57 o 
   0  -3   7       12.53        8.21      2.52 o 
   1  -3   7        7.18        4.97      2.28 o 
   2  -3   7       18.89       21.78      3.75 o 
   3  -3   7      110.91      102.84      8.31 o 
   4  -3   7       19.34       19.35      4.10 o 
   5  -3   7       31.20       22.53      4.31 o 
   6  -3   7       35.88       21.81      4.53 o 
   7  -3   7        2.34       -2.28      2.71 o 
  -5  -2   7        4.10        2.66      2.53 o 
  -4  -2   7       12.95        9.53      2.40 o 
  -3  -2   7        1.44        0.91      2.08 o 
  -2  -2   7        4.46        1.84      1.83 o 
  -1  -2   7       63.27       59.53      4.69 o 
   0  -2   7       91.18       86.05      8.87 o 
   1  -2   7        8.37        8.14      1.55 o 
   2  -2   7       13.49       16.78      5.12 o 
   3  -2   7        0.58        1.97      1.23 o 
   4  -2   7       98.33       95.67      5.30 o 
   5  -2   7        4.16        2.89      1.67 o 
   6  -2   7        1.73       -0.64      1.73 o 
   7  -2   7        3.38        4.53      2.14 o 
   8  -2   7       20.93       46.62      7.19 o 
  -5  -1   7        1.27        6.39      3.22 o 
  -4  -1   7        1.33        0.06      1.78 o 
  -3  -1   7      221.73      215.90     11.61 o 
  -2  -1   7      123.12      107.91      6.02 o 
  -1  -1   7       44.48       49.51      4.48 o 
   0  -1   7      121.09      115.90      8.12 o 
   1  -1   7       64.68       79.02      3.45 o 
   2  -1   7        8.63       11.33      2.23 o 
   3  -1   7      154.53      138.31      6.92 o 
   4  -1   7       12.63        9.03      2.04 o 
   5  -1   7       34.51       39.78      3.63 o 
   6  -1   7        3.62        1.70      1.65 o 
   7  -1   7        0.56       -1.16      2.06 o 
   8  -1   7        0.09       -0.88      3.39 o 
  -5   0   7        0.98       -1.58      2.51 o 
  -4   0   7       37.40       40.39      5.75 o 
  -3   0   7      169.32      171.57      8.88 o 
  -2   0   7       53.34       55.99      3.70 o 
  -1   0   7       39.50       33.38      3.64 o 
   0   0   7        0.63       -0.17      1.48 o 
   1   0   7       57.82       61.37      4.50 o 
   2   0   7       65.50       62.01      4.99 o 
   3   0   7        0.02       -0.97      1.21 o 
   4   0   7       21.46       31.59      4.29 o 
   5   0   7        3.23        2.86      1.56 o 
   6   0   7        0.26       -1.57      1.44 o 
   7   0   7       57.56       49.11      3.82 o 
   8   0   7        0.02        0.55      3.71 o 
  -5   1   7        7.52       11.03      3.88 o 
  -4   1   7        7.38        5.92      2.90 o 
  -3   1   7      223.06      247.50     16.73 o 
  -2   1   7       69.65       63.89      3.98 o 
  -1   1   7        0.02       -0.65      1.01 o 
   0   1   7      520.38      550.20     33.28 o 
   1   1   7       89.43       86.82      3.81 o 
   2   1   7       87.74       69.83      5.56 o 
   3   1   7       45.01       43.07      4.13 o 
   4   1   7       31.82       32.09      3.64 o 
   5   1   7        8.16        9.29      2.78 o 
   6   1   7       66.59       62.42      4.24 o 
   7   1   7       45.41       53.40      4.06 o 
   8   1   7        2.66        2.47      3.50 o 
  -5   2   7        0.11       -0.63      3.00 o 
  -4   2   7       15.28       25.60      4.77 o 
  -3   2   7       34.05       33.73      5.24 o 
  -2   2   7       10.58        6.44      2.56 o 
  -1   2   7       65.67       68.24      5.48 o 
   0   2   7       28.63       30.36      4.10 o 
   1   2   7      416.16      493.10     17.13 o 
   2   2   7        1.23       -0.66      1.50 o 
   3   2   7       19.34       26.79      3.73 o 
   4   2   7       88.38       73.47      6.15 o 
   5   2   7       10.40       14.34      3.29 o 
   6   2   7        3.25        4.56      2.73 o 
   7   2   7       30.80       37.19      5.88 o 
   8   2   7        0.16       -2.77      3.08 o 
  -5   3   7        0.03       -2.04      2.32 o 
  -4   3   7       17.05       19.26      4.30 o 
  -3   3   7       81.76       81.50      7.21 o 
  -2   3   7      181.19      181.61     12.79 o 
  -1   3   7       30.24       43.56      5.44 o 
   0   3   7      293.07      294.55     18.99 o 
   1   3   7      123.70      120.49      5.06 o 
   2   3   7        0.74       -0.57      1.46 o 
   3   3   7       11.58       12.70      2.78 o 
   4   3   7      185.08      143.12     10.30 o 
   5   3   7        1.06       -0.46      1.96 o 
   6   3   7        3.45        4.56      2.75 o 
   7   3   7        1.47        2.90      3.08 o 
   8   3   7        1.07       -2.20      3.04 o 
  -5   4   7        0.06       -2.81      2.50 o 
  -4   4   7        0.33        1.38      2.71 o 
  -3   4   7        1.22       -1.13      2.25 o 
  -2   4   7        0.00       -0.32      2.12 o 
  -1   4   7      248.62      243.51     24.63 o 
   0   4   7       13.16       15.83      3.28 o 
   1   4   7       21.40       22.40      2.09 o 
   2   4   7      226.71      213.27     14.29 o 
   3   4   7        2.56        1.08      1.73 o 
   4   4   7       64.52       67.34      5.96 o 
   5   4   7        3.33        5.55      2.70 o 
   6   4   7        0.08       -1.11      1.93 o 
   7   4   7        6.67        1.85      2.63 o 
   8   4   7        2.82        1.03      3.36 o 
  -5   5   7        2.05        5.51      3.84 o 
  -4   5   7        1.91        0.97      2.54 o 
  -3   5   7       34.65       43.15      7.09 o 
  -2   5   7       32.05       30.25      5.51 o 
  -1   5   7        5.54        2.86      1.60 o 
   0   5   7       11.18       13.39      2.23 o 
   1   5   7       33.52       37.20      2.02 o 
   2   5   7       16.13       17.70      3.40 o 
   3   5   7        0.22       -0.38      1.86 o 
   4   5   7       34.37       32.42      4.63 o 
   5   5   7        3.87        2.46      2.42 o 
   6   5   7        0.47        0.83      2.49 o 
   7   5   7        0.00       -1.05      2.85 o 
   8   5   7        0.29       -1.46      2.83 o 
  -4   6   7        3.24        9.79      3.62 o 
  -3   6   7        4.74        1.00      1.72 o 
  -2   6   7        9.44        9.26      2.22 o 
  -1   6   7       23.63       21.70      2.90 o 
   0   6   7        2.62        0.17      1.33 o 
   1   6   7      131.95      131.17      4.93 o 
   2   6   7      155.05      144.03      7.54 o 
   3   6   7        0.00       -1.15      1.86 o 
   4   6   7        0.21       -2.25      1.86 o 
   5   6   7       31.42       18.89      4.12 o 
   6   6   7        1.86        3.10      2.58 o 
   7   6   7        1.00       -2.27      2.83 o 
  -4   7   7        0.03       -1.57      3.33 o 
  -3   7   7        1.42        0.41      1.85 o 
  -2   7   7        7.26        5.42      2.00 o 
  -1   7   7        0.21       -0.09      1.57 o 
   0   7   7        0.48        0.06      0.96 o 
   1   7   7       35.68       41.24      2.37 o 
   2   7   7       14.90       18.50      2.66 o 
   3   7   7        0.31       -0.11      1.39 o 
   4   7   7        0.00        0.39      2.38 o 
   5   7   7        1.33       -0.77      2.41 o 
   6   7   7       60.02       55.27      7.32 o 
   7   7   7        1.54       -0.64      3.44 o 
  -3   8   7        0.38       -0.28      2.05 o 
  -2   8   7        0.00       -3.13      2.34 o 
  -1   8   7        6.04        4.88      2.14 o 
   0   8   7        2.23        0.96      1.12 o 
   1   8   7       12.47        9.08      2.66 o 
   2   8   7        0.02       -0.71      1.41 o 
   3   8   7        4.41        2.37      1.78 o 
   4   8   7        0.06       -0.79      2.25 o 
   5   8   7       69.66       64.51      6.77 o 
   6   8   7        0.02       -2.87      3.02 o 
  -2   9   7       14.86       19.39      3.31 o 
  -1   9   7        1.20        1.51      2.94 o 
   0   9   7        0.60       -0.25      1.21 o 
   1   9   7       11.63       10.54      2.47 o 
   2   9   7        1.33        0.82      1.74 o 
   3   9   7       14.68       16.39      5.70 o 
   4   9   7        0.11       -0.58      1.89 o 
   5   9   7        0.09       -1.70      2.74 o 
  -1  10   7        0.48       -1.27      1.53 o 
   0  10   7        1.94        0.70      1.45 o 
   1  10   7        0.31        1.04      1.92 o 
   2  10   7       13.59       11.53      2.67 o 
   3  10   7        5.82        5.29      2.65 o 
   4  10   7        0.06       -2.79      2.05 o 
   1  11   7        3.59       -0.09      3.13 o 
   2  11   7        2.17        2.80      3.54 o 
   1  -8   8       23.45       26.29      5.31 o 
   2  -8   8       33.03       52.19      7.45 o 
  -1  -7   8        4.78        8.33      4.10 o 
   0  -7   8        4.69        2.87      3.17 o 
   1  -7   8       79.75       75.19      7.19 o 
   2  -7   8        0.04       -0.37      2.62 o 
   3  -7   8        3.65        5.04      3.52 o 
   4  -7   8       28.32       35.24      6.50 o 
  -2  -6   8        1.99        1.03      3.37 o 
  -1  -6   8       14.13       10.37      3.87 o 
   0  -6   8       30.20       34.30      5.24 o 
   1  -6   8       55.85       58.32      6.02 o 
   2  -6   8        3.66        3.87      3.09 o 
   3  -6   8       26.63       34.19      5.68 o 
   4  -6   8       32.51       35.64      5.94 o 
   5  -6   8        0.39       -3.85      2.56 o 
  -3  -5   8        2.78        3.74      3.71 o 
  -2  -5   8        0.41        0.63      3.08 o 
  -1  -5   8       39.17       47.55      6.55 o 
   0  -5   8       45.05       40.85      4.63 o 
   1  -5   8       21.81       26.81      4.71 o 
   2  -5   8       11.03        7.93      3.41 o 
   3  -5   8       78.95       76.44      7.30 o 
   4  -5   8       25.22       14.13      4.12 o 
   5  -5   8        4.97        4.10      3.28 o 
   6  -5   8        6.41        6.36      3.68 o 
  -4  -4   8        1.77        0.28      3.85 o 
  -3  -4   8       13.05       15.25      4.37 o 
  -2  -4   8       12.34       14.19      4.14 o 
  -1  -4   8       57.07       57.56      6.24 o 
   0  -4   8      167.56      157.20     11.54 o 
   1  -4   8       15.43       17.94      3.67 o 
   2  -4   8      472.20      520.07     33.38 o 
   3  -4   8      182.74      175.24     13.18 o 
   4  -4   8        0.09        1.16      2.44 o 
   5  -4   8       39.86       37.55      5.89 o 
   6  -4   8        1.59        0.94      3.14 o 
  -4  -3   8        2.52        5.72      3.80 o 
  -3  -3   8        4.38        0.31      2.71 o 
  -2  -3   8       51.63       56.68      6.27 o 
  -1  -3   8        3.54        5.05      2.33 o 
   0  -3   8       17.90       29.17      4.42 o 
   1  -3   8       15.44       17.80      3.54 o 
   2  -3   8        0.38       -0.84      2.06 o 
   3  -3   8      111.68      102.32      8.59 o 
   4  -3   8       10.63       13.85      3.68 o 
   5  -3   8        9.09        5.56      2.94 o 
   6  -3   8       12.48       12.85      3.91 o 
   7  -3   8        0.02        0.48      3.13 o 
  -4  -2   8        0.00       -2.78      1.85 o 
  -3  -2   8       23.61       20.87      3.61 o 
  -2  -2   8       31.77       36.95      9.43 o 
  -1  -2   8        4.74        7.60      1.79 o 
   0  -2   8        3.38        3.65      2.22 o 
   1  -2   8      266.61      270.76     12.54 o 
   2  -2   8       90.98       84.91      4.76 o 
   3  -2   8       16.54       19.32      2.45 o 
   4  -2   8        0.42       -0.92      1.77 o 
   5  -2   8        4.83        2.49      2.52 o 
   6  -2   8        1.57       -0.66      2.28 o 
   7  -2   8       11.29        4.27      3.29 o 
  -5  -1   8        6.08        8.74      4.11 o 
  -4  -1   8        1.62        1.13      2.71 o 
  -3  -1   8        2.90        3.08      1.95 o 
  -2  -1   8        6.29        1.86      3.20 o 
  -1  -1   8        2.77        3.03      2.00 o 
   0  -1   8       10.29        4.81      2.21 o 
   1  -1   8        7.23        7.06      1.31 o 
   2  -1   8       19.73       23.90      3.40 o 
   3  -1   8      110.45      107.15      5.76 o 
   4  -1   8      112.90      109.79      6.06 o 
   5  -1   8        7.79        4.95      1.83 o 
   6  -1   8       45.07       39.71      3.58 o 
   7  -1   8        1.07        0.02      1.90 o 
   8  -1   8       12.93       19.93      5.35 o 
  -5   0   8        0.48       -3.26      3.03 o 
  -4   0   8        0.01       -0.09      2.50 o 
  -3   0   8        0.54       -0.22      2.03 o 
  -2   0   8        5.90        5.60      1.85 o 
  -1   0   8        0.18       -2.57      1.71 o 
   0   0   8        0.11       -1.11      1.60 o 
   1   0   8       17.29       21.08      2.01 o 
   2   0   8      218.09      235.91     15.27 o 
   3   0   8       14.53       12.73      2.64 o 
   4   0   8        2.76       -0.20      1.80 o 
   5   0   8       73.30       59.99      6.26 o 
   6   0   8        0.24       -1.22      1.58 o 
   7   0   8        1.52        0.51      2.02 o 
   8   0   8        0.55        0.81      3.77 o 
  -5   1   8        3.12        7.96      4.02 o 
  -4   1   8        2.34       -1.01      2.46 o 
  -3   1   8        1.84       -1.21      2.09 o 
  -2   1   8      157.68      156.18     11.37 o 
  -1   1   8      138.96      169.06      8.54 o 
   0   1   8       11.61        6.46      2.40 o 
   1   1   8        5.65        5.99      1.90 o 
   2   1   8       75.23       82.22      6.56 o 
   3   1   8        1.98        2.07      1.88 o 
   4   1   8      135.68      134.46      9.73 o 
   5   1   8        0.30        2.24      2.36 o 
   6   1   8        4.97        2.51      2.61 o 
   7   1   8       30.41       30.22      3.70 o 
   8   1   8       10.94       20.05      4.79 o 
  -5   2   8        0.05        1.28      3.00 o 
  -4   2   8        1.88        3.37      3.17 o 
  -3   2   8       61.42       60.76      6.11 o 
  -2   2   8       64.69       62.20      6.03 o 
  -1   2   8       98.54      114.94      8.90 o 
   0   2   8        0.98       -0.25      1.71 o 
   1   2   8        8.27       12.52      2.64 o 
   2   2   8       17.98       18.69      3.55 o 
   3   2   8       26.65       32.18      4.40 o 
   4   2   8       62.34       61.68      5.57 o 
   5   2   8       24.31       26.03      4.48 o 
   6   2   8       22.17       31.62      5.27 o 
   7   2   8       39.33       43.85      4.23 o 
   8   2   8        1.48        0.38      2.86 o 
  -5   3   8        1.38        2.25      3.29 o 
  -4   3   8        3.70        2.79      2.90 o 
  -3   3   8        2.31        4.02      2.83 o 
  -2   3   8       70.45       79.40      7.10 o 
  -1   3   8       33.23       37.55      5.19 o 
   0   3   8       40.09       46.75      4.93 o 
   1   3   8        0.85        1.93      1.04 o 
   2   3   8        1.17        0.53      1.70 o 
   3   3   8      199.65      207.11     14.11 o 
   4   3   8       74.81       64.58      5.86 o 
   5   3   8       20.70       21.04      4.10 o 
   6   3   8      115.36      103.26      8.72 o 
   7   3   8       19.70       26.95      5.18 o 
   8   3   8        5.84        7.35      3.84 o 
  -4   4   8        0.69       -0.09      3.14 o 
  -3   4   8       10.00        5.24      3.23 o 
  -2   4   8        2.36        1.86      2.42 o 
  -1   4   8        5.09        4.00      2.59 o 
   0   4   8       43.68       45.51      4.96 o 
   1   4   8      121.29      121.38      7.12 o 
   2   4   8        3.01        0.90      2.01 o 
   3   4   8        4.00        0.84      1.93 o 
   4   4   8       42.03       38.67      4.40 o 
   5   4   8        0.35       -1.56      1.72 o 
   6   4   8        1.48       -0.36      2.20 o 
   7   4   8        0.57        1.26      2.47 o 
   8   4   8        0.07       -1.05      3.10 o 
  -4   5   8        0.19       -1.08      2.79 o 
  -3   5   8        3.19        4.70      3.06 o 
  -2   5   8      119.76      110.06      6.39 o 
  -1   5   8      252.48      279.89     13.33 o 
   0   5   8      116.95      137.17     10.57 o 
   1   5   8       48.26       46.57      2.77 o 
   2   5   8       27.62       26.07      4.48 o 
   3   5   8        0.40        0.02      2.11 o 
   4   5   8       21.76       18.69      3.87 o 
   5   5   8        0.56       -0.98      2.13 o 
   6   5   8        2.88        1.38      2.46 o 
   7   5   8        4.75        2.12      3.00 o 
  -4   6   8        0.02       -2.42      2.94 o 
  -3   6   8        4.40        2.15      3.00 o 
  -2   6   8       37.85       41.13      4.12 o 
  -1   6   8       25.94       34.83      4.60 o 
   0   6   8       12.66       12.37      3.21 o 
   1   6   8        0.94       -0.28      0.97 o 
   2   6   8       35.64       34.87      5.06 o 
   3   6   8       43.03       46.86      5.06 o 
   4   6   8        0.74       -1.68      1.92 o 
   5   6   8        1.56       -0.12      2.35 o 
   6   6   8        1.03       -2.09      2.42 o 
   7   6   8        0.27       -0.72      2.49 o 
  -3   7   8        1.02       -0.38      3.10 o 
  -2   7   8       14.17       13.91      4.21 o 
  -1   7   8       12.47       11.27      2.55 o 
   0   7   8       14.72       14.89      1.83 o 
   1   7   8        3.96        3.18      1.17 o 
   2   7   8        6.72        8.22      2.16 o 
   3   7   8        2.37        1.73      2.51 o 
   4   7   8        1.63        0.26      2.46 o 
   5   7   8       12.46       12.10      3.83 o 
   6   7   8        7.81        4.99      3.23 o 
   7   7   8        3.78        1.95      3.35 o 
  -3   8   8        0.00       -0.69      2.25 o 
  -2   8   8        4.42        2.34      2.03 o 
  -1   8   8        5.10        2.77      2.06 o 
   0   8   8        3.40        3.30      1.35 o 
   1   8   8        0.12       -0.64      1.02 o 
   2   8   8       42.29       43.91      4.29 o 
   3   8   8        1.37        1.04      1.58 o 
   4   8   8        7.77        5.51      3.02 o 
   5   8   8       14.97       12.98      4.10 o 
   6   8   8        4.80        1.61      3.10 o 
  -2   9   8        2.88        4.17      2.98 o 
  -1   9   8        6.67        7.71      3.54 o 
   0   9   8        4.87        5.61      1.54 o 
   1   9   8       13.29       13.27      4.40 o 
   2   9   8        0.54       -1.05      2.22 o 
   3   9   8        9.26        8.97      2.57 o 
   4   9   8        1.28       -2.96      2.78 o 
   5   9   8        0.75        0.30      3.41 o 
   0  10   8        2.87        1.99      2.09 o 
   1  10   8        0.11       -0.51      2.08 o 
   2  10   8        1.18        0.24      2.22 o 
   3  10   8        4.02        6.24      2.62 o 
   4  10   8        4.03        1.64      3.77 o 
   1  -7   9        0.37        2.92      3.35 o 
   2  -7   9        1.08       -1.27      2.85 o 
   3  -7   9        0.05       -1.89      3.50 o 
  -1  -6   9        0.08        3.07      3.33 o 
   0  -6   9       15.19       13.06      3.77 o 
   1  -6   9        0.07       -1.55      2.79 o 
   2  -6   9        6.16        8.02      3.95 o 
   3  -6   9       53.08       59.08      7.93 o 
   4  -6   9        1.30       -1.05      3.23 o 
  -2  -5   9        2.02        1.67      3.59 o 
  -1  -5   9       37.53       46.63      7.02 o 
   0  -5   9        0.00        0.91      2.68 o 
   1  -5   9        6.58        9.21      3.49 o 
   2  -5   9       20.93       22.54      4.73 o 
   3  -5   9        0.83       -0.16      2.37 o 
   4  -5   9       25.14       30.90      5.79 o 
   5  -5   9        1.58       -3.22      2.50 o 
  -3  -4   9        4.27        2.38      3.77 o 
  -2  -4   9       10.98       10.06      4.07 o 
  -1  -4   9       36.14       39.41      6.02 o 
   0  -4   9       44.90       41.55      4.75 o 
   1  -4   9        0.13       -2.38      2.22 o 
   2  -4   9        6.23        4.80      2.99 o 
   3  -4   9        1.96       -0.18      2.46 o 
   4  -4   9       20.29       18.42      4.33 o 
   5  -4   9        0.07        0.16      2.68 o 
   6  -4   9        8.64       11.18      4.18 o 
  -3  -3   9        0.45        3.18      3.27 o 
  -2  -3   9        6.27        2.12      3.18 o 
  -1  -3   9       78.17       70.10      7.03 o 
   0  -3   9        1.14        4.30      2.73 o 
   1  -3   9        1.31       -0.74      2.32 o 
   2  -3   9       14.23       19.07      4.35 o 
   3  -3   9        0.86        0.97      2.84 o 
   4  -3   9      151.62      161.24     12.51 o 
   5  -3   9        0.01       -1.82      2.11 o 
   6  -3   9        5.96        1.01      2.88 o 
  -3  -2   9        5.12        5.37      3.56 o 
  -2  -2   9        1.09        0.24      2.67 o 
   0  -2   9       42.42       41.89      5.94 o 
   1  -2   9        8.11        4.72      2.69 o 
   2  -2   9       57.61       64.92      6.46 o 
   3  -2   9      836.21      837.22     52.37 o 
   4  -2   9       11.80       10.06      3.31 o 
   5  -2   9       23.30       17.98      4.10 o 
   6  -2   9       10.96        9.64      3.73 o 
   7  -2   9        6.36        6.99      3.54 o 
  -4  -1   9        0.01       -2.87      2.83 o 
  -3  -1   9        3.28       -0.93      2.51 o 
  -2  -1   9        6.11        5.52      2.02 o 
  -1  -1   9        0.04       -2.13      2.02 o 
   0  -1   9        0.84       -2.64      1.76 o 
   1  -1   9        1.04       -0.58      1.04 o 
   2  -1   9      187.70      184.80     12.50 o 
   3  -1   9        2.63        2.48      1.63 o 
   4  -1   9        6.25        2.21      1.76 o 
   5  -1   9        2.08        1.03      1.79 o 
   6  -1   9        3.76        0.47      1.85 o 
   7  -1   9        0.86       -1.00      2.03 o 
  -4   0   9        3.74        4.16      3.35 o 
  -3   0   9        5.40        4.29      3.03 o 
  -2   0   9        0.53       -0.26      2.25 o 
  -1   0   9        1.79       -1.58      1.43 o 
   0   0   9        1.16       -0.44      1.88 o 
   1   0   9       31.71       34.02      2.23 o 
   2   0   9       20.30       28.31      4.03 o 
   3   0   9        1.17        2.07      2.11 o 
   4   0   9       66.56       53.26      5.17 o 
   5   0   9       41.22       39.99      3.54 o 
   6   0   9        1.25        0.27      1.73 o 
   7   0   9        4.22        3.05      2.12 o 
  -4   1   9        8.58        5.17      3.73 o 
  -3   1   9        0.08       -1.69      2.44 o 
  -2   1   9       11.12        8.96      3.27 o 
  -1   1   9        0.09       -2.90      1.93 o 
   0   1   9        1.64       -0.77      1.82 o 
   1   1   9        0.48       -0.54      1.01 o 
   2   1   9        0.18        1.01      2.18 o 
   3   1   9       10.93       15.79      3.50 o 
   4   1   9      253.66      242.77     16.18 o 
   5   1   9       72.53       70.20      6.46 o 
   6   1   9       42.02       41.90      5.73 o 
   7   1   9        2.62        3.94      2.11 o 
  -4   2   9        4.58        3.28      3.23 o 
  -3   2   9        0.00       -2.86      2.42 o 
  -2   2   9       58.62       61.64      6.11 o 
  -1   2   9        1.66       -2.09      2.04 o 
   0   2   9        0.19       -2.56      1.71 o 
   1   2   9        0.83        1.07      1.68 o 
   2   2   9       54.32       52.85      5.18 o 
   3   2   9       79.07       77.28      6.75 o 
   4   2   9      277.54      249.46     16.73 o 
   5   2   9      138.06      119.18      9.55 o 
   6   2   9       21.80       29.90      5.07 o 
   7   2   9       10.03        6.11      3.19 o 
  -4   3   9        0.20       -1.23      3.11 o 
  -3   3   9       16.31        6.79      3.51 o 
  -2   3   9       21.56       17.82      4.26 o 
  -1   3   9       45.17       47.20      5.29 o 
   0   3   9        5.32        3.70      2.67 o 
   1   3   9       17.61       19.19      2.18 o 
   2   3   9      128.39      118.15      9.20 o 
   3   3   9       40.03       43.60      5.77 o 
   4   3   9      150.65      137.78     10.44 o 
   5   3   9        7.06        2.17      2.68 o 
   6   3   9       13.71       16.01      4.07 o 
   7   3   9        9.49        5.14      3.32 o 
  -4   4   9        0.77        0.22      2.69 o 
  -3   4   9        6.00        4.80      3.06 o 
  -2   4   9       82.84       98.95      8.68 o 
  -1   4   9        2.11        2.36      2.68 o 
   0   4   9        9.85        9.59      3.33 o 
   1   4   9      100.27      103.01      4.79 o 
   2   4   9        2.36        1.93      2.17 o 
   3   4   9      111.10      119.57      9.53 o 
   4   4   9       19.61       13.59      3.95 o 
   5   4   9        1.24        1.33      2.68 o 
   6   4   9       13.21       12.97      3.86 o 
   7   4   9        2.34        3.38      3.08 o 
  -3   5   9        1.85       -0.96      2.58 o 
  -2   5   9        6.68        9.72      3.51 o 
  -1   5   9       68.52       59.52      6.26 o 
   0   5   9       17.77       19.33      4.85 o 
   1   5   9       65.50       59.32      3.32 o 
   2   5   9       11.58       17.13      3.90 o 
   3   5   9       13.06       13.45      3.82 o 
   4   5   9       11.41       18.55      4.03 o 
   5   5   9        3.93        1.29      2.60 o 
   6   5   9       15.54       19.18      4.54 o 
   7   5   9        4.09        0.61      3.08 o 
  -3   6   9        6.61        4.14      3.44 o 
  -2   6   9        5.65        8.75      3.75 o 
  -1   6   9        5.88        8.75      3.67 o 
   1   6   9        1.04        1.32      1.83 o 
   2   6   9        7.62        8.28      3.17 o 
   3   6   9        0.38       -0.40      2.53 o 
   4   6   9        8.12        8.45      3.33 o 
   5   6   9        0.00       -2.75      2.12 o 
   6   6   9        9.48       13.53      4.19 o 
   7   6   9        0.36        1.56      3.19 o 
  -2   7   9       10.73        9.04      2.83 o 
  -1   7   9      122.44      129.04     10.84 o 
   0   7   9       23.12       21.79      2.42 o 
   1   7   9       11.10       14.20      1.88 o 
   2   7   9        3.58        3.47      2.74 o 
   3   7   9        4.22        2.87      2.72 o 
   4   7   9        0.06       -0.22      2.50 o 
   5   7   9        5.52        2.21      2.77 o 
   6   7   9        0.00       -3.22      2.69 o 
  -2   8   9        9.23       16.22      5.25 o 
  -1   8   9        2.96        4.68      2.25 o 
   0   8   9       13.42       13.23      3.10 o 
   1   8   9        3.09        1.58      1.37 o 
   2   8   9        0.11       -0.06      1.79 o 
   3   8   9        0.18       -2.51      2.14 o 
   4   8   9       12.11        9.29      3.93 o 
   5   8   9        0.82        1.15      3.06 o 
   6   8   9        0.03       -1.09      3.30 o 
  -1   9   9        2.59        0.24      1.64 o 
   0   9   9        0.01       -0.29      1.34 o 
   1   9   9        1.39        0.25      2.06 o 
   2   9   9        0.85       -0.66      1.88 o 
   3   9   9        5.70        6.29      3.35 o 
   4   9   9        2.21        2.87      3.40 o 
   5   9   9        0.22        0.05      3.22 o 
   1  10   9        6.05        8.37      2.81 o 
   2  10   9        0.22       -0.50      1.95 o 
   3  10   9        1.21        0.23      2.38 o 
   1  -6  10        0.00       -3.21      2.77 o 
   2  -6  10        4.35        5.61      3.77 o 
   3  -6  10        0.11       -1.56      3.20 o 
  -1  -5  10        0.72        3.29      3.35 o 
   1  -5  10        0.75        0.18      2.60 o 
   2  -5  10        0.37       -0.16      2.98 o 
   3  -5  10        0.22       -1.46      2.90 o 
   4  -5  10        9.30       18.67      4.95 o 
  -2  -4  10        0.07        1.20      3.66 o 
  -1  -4  10        5.34        8.04      3.73 o 
   0  -4  10       21.00       20.71      4.60 o 
   1  -4  10       12.38       12.62      4.00 o 
   2  -4  10        2.66       -0.55      2.81 o 
   3  -4  10       13.33       17.23      4.41 o 
   4  -4  10       17.58       19.34      4.54 o 
   5  -4  10        1.10       -0.76      2.83 o 
  -2  -3  10        0.05        1.66      3.46 o 
  -1  -3  10       17.87       23.50      4.76 o 
   0  -3  10       17.39       28.04      4.95 o 
   1  -3  10       22.14       42.32      6.33 o 
   2  -3  10       45.99       44.96      5.36 o 
   3  -3  10        7.20       10.45      3.83 o 
   4  -3  10       12.11        8.18      3.35 o 
   5  -3  10       13.79       19.60      4.77 o 
   6  -3  10        2.23       -0.08      3.13 o 
  -2  -2  10        0.05        0.49      2.98 o 
  -1  -2  10        0.85       -0.05      2.44 o 
   0  -2  10       23.02       42.76      6.48 o 
   1  -2  10       49.31       58.73      6.33 o 
   2  -2  10       50.22       59.33      6.42 o 
   3  -2  10       41.04       50.13      6.98 o 
   4  -2  10       16.72       19.03      4.47 o 
   5  -2  10       21.63       18.68      4.48 o 
   6  -2  10        0.37        0.31      3.10 o 
  -3  -1  10        0.16       -0.07      3.22 o 
  -2  -1  10        7.32        5.68      3.62 o 
  -1  -1  10        1.40       -1.50      1.94 o 
   3  -1  10       67.61       67.35      7.00 o 
   4  -1  10       32.86       32.36      5.58 o 
   5  -1  10       14.69       16.77      4.14 o 
   6  -1  10        1.75        1.39      2.88 o 
   7  -1  10        3.79        5.74      3.40 o 
  -3   0  10        0.21       -1.54      3.08 o 
  -2   0  10        3.84        1.03      2.71 o 
  -1   0  10        9.57        4.81      3.11 o 
   0   0  10        7.74        6.97      3.06 o 
   1   0  10       45.24       44.37      2.73 o 
   2   0  10        0.00        1.39      2.13 o 
   3   0  10      299.28      288.83     18.97 o 
   4   0  10      102.69       87.27      7.36 o 
   5   0  10        0.21       -2.49      1.66 o 
   6   0  10       37.48       42.12      4.32 o 
   7   0  10        6.43        7.22      2.41 o 
  -3   1  10        0.00        1.34      2.76 o 
  -2   1  10        1.13        0.65      2.71 o 
  -1   1  10       17.80       18.52      4.00 o 
   0   1  10        3.23        1.40      2.51 o 
   1   1  10        3.21        2.70      1.30 o 
   2   1  10       99.83       95.51      7.97 o 
   3   1  10       49.32       45.55      5.04 o 
   4   1  10        8.03       10.29      3.15 o 
   5   1  10       39.91       56.04      6.73 o 
   6   1  10       10.89       10.38      3.66 o 
   7   1  10        1.06        0.76      2.17 o 
  -3   2  10        0.40       -0.64      3.00 o 
  -2   2  10        3.17        0.51      2.79 o 
  -1   2  10        0.35       -0.84      2.35 o 
   0   2  10        1.94        2.26      2.86 o 
   1   2  10        2.30        2.46      1.25 o 
   2   2  10        6.61        6.24      2.61 o 
   3   2  10        9.22       14.64      3.85 o 
   4   2  10      218.20      202.16     14.29 o 
   5   2  10        6.86       12.53      3.66 o 
   6   2  10        0.02        1.80      2.95 o 
   7   2  10        2.53        2.15      3.26 o 
  -3   3  10        0.32        1.43      2.92 o 
  -2   3  10        0.01       -2.64      2.30 o 
  -1   3  10       15.14       11.70      3.79 o 
   0   3  10        0.53       -1.98      2.29 o 
   1   3  10       31.93       26.89      2.58 o 
   2   3  10       23.25       25.12      4.47 o 
   3   3  10       62.32       68.63      6.61 o 
   4   3  10      102.71       94.01      8.16 o 
   5   3  10      145.34      142.38     11.10 o 
   6   3  10        0.72       -1.99      2.99 o 
   7   3  10        1.71       -0.28      3.03 o 
  -3   4  10        0.15       -1.50      2.96 o 
  -2   4  10        5.34        6.77      3.47 o 
  -1   4  10        0.21        0.92      2.67 o 
   0   4  10       21.75       15.97      4.35 o 
   1   4  10       18.90       14.51      2.18 o 
   2   4  10       34.99       38.87      5.71 o 
   3   4  10       80.95       91.35      8.16 o 
   4   4  10      149.94      161.30     12.30 o 
   5   4  10        9.99        8.45      3.81 o 
   6   4  10        0.12       -1.84      2.73 o 
   7   4  10        2.69        2.44      3.65 o 
  -3   5  10       10.00       10.98      4.34 o 
  -2   5  10        0.81        2.19      2.97 o 
  -1   5  10        3.62        2.25      3.22 o 
   1   5  10        1.85       -0.80      1.05 o 
   2   5  10       29.77       32.70      5.18 o 
   3   5  10        0.37       -2.56      1.98 o 
   4   5  10        0.91        1.69      2.53 o 
   5   5  10        0.39       -0.12      2.50 o 
   6   5  10        1.75        0.16      3.08 o 
   7   5  10        0.89       -2.59      3.38 o 
  -2   6  10        1.97       -0.32      3.18 o 
  -1   6  10        3.12        2.90      3.30 o 
   0   6  10        1.49        2.06      1.57 o 
   1   6  10        1.46       -1.25      1.24 o 
   2   6  10        0.12        0.01      2.85 o 
   3   6  10       17.67       22.85      4.79 o 
   4   6  10        1.87        0.03      2.65 o 
   5   6  10        7.14       10.38      3.95 o 
   6   6  10        1.53       -0.30      2.79 o 
  -2   7  10        1.23       -0.22      3.82 o 
  -1   7  10        2.49        1.95      3.41 o 
   0   7  10       31.78       24.86      4.61 o 
   1   7  10        8.54        8.09      1.92 o 
   2   7  10        1.75        1.68      2.78 o 
   3   7  10        0.00        0.17      2.77 o 
   4   7  10        3.68        7.31      3.44 o 
   5   7  10        5.49        6.11      3.48 o 
   6   7  10        2.87        3.27      3.44 o 
  -1   8  10       11.24       13.38      4.38 o 
   0   8  10        0.00       -1.77      1.33 o 
   1   8  10       22.71       27.27      3.25 o 
   2   8  10        0.61       -2.34      2.64 o 
   3   8  10        0.47       -0.27      2.96 o 
   4   8  10       14.07       13.88      4.52 o 
   5   8  10        0.93       -3.37      2.82 o 
   1   9  10        0.02       -1.48      2.19 o 
   2   9  10        2.72       -0.03      3.17 o 
   3   9  10        2.69        3.67      3.30 o 
   2  -5  11       12.68       18.53      5.42 o 
   1  -4  11        9.85       17.30      4.91 o 
   2  -4  11        2.22        2.85      3.43 o 
   3  -4  11        5.28        8.92      3.95 o 
   4  -4  11        0.12       -1.00      3.15 o 
  -1  -3  11       10.95       17.53      4.70 o 
   1  -3  11        1.02        0.14      3.41 o 
   2  -3  11        1.41        0.03      2.98 o 
   3  -3  11       15.84       23.47      5.32 o 
   4  -3  11        1.16        0.63      3.23 o 
   5  -3  11        5.08        2.79      3.97 o 
  -1  -2  11        7.78       16.08      4.31 o 
   0  -2  11        6.83       14.25      4.72 o 
   1  -2  11       48.08       53.91      7.73 o 
   2  -2  11        0.42       -0.33      3.21 o 
   3  -2  11        0.37       -0.36      2.92 o 
   4  -2  11        5.93       11.45      3.87 o 
   5  -2  11        7.05        5.45      3.46 o 
   6  -2  11        0.61       -1.23      3.25 o 
   0  -1  11       76.83      127.76     11.50 o 
   1  -1  11       19.73       26.57      6.20 o 
   2  -1  11        0.38       -0.25      3.24 o 
   3  -1  11        1.41        3.29      3.30 o 
   4  -1  11        8.33        6.38      3.36 o 
   5  -1  11        2.10        3.15      3.27 o 
   6  -1  11        1.55        3.62      3.29 o 
  -2   0  11        5.19        3.98      2.87 o 
  -1   0  11        8.67        2.49      2.90 o 
   0   0  11        5.14        5.38      1.80 o 
   1   0  11       11.85        9.72      2.25 o 
   2   0  11        7.15        4.56      2.91 o 
   3   0  11        0.11        1.09      2.56 o 
   4   0  11       27.47       34.13      5.04 o 
   5   0  11       32.43       40.40      4.45 o 
   6   0  11        0.33        0.13      2.07 o 
  -2   1  11       10.60       10.02      3.79 o 
  -1   1  11        0.77       -0.04      3.08 o 
   1   1  11       13.61       15.57      2.14 o 
   2   1  11        0.10        3.93      2.84 o 
   3   1  11       40.37       48.03      5.27 o 
   4   1  11        8.79        9.10      3.62 o 
   5   1  11        2.21        2.61      2.79 o 
   6   1  11       29.06       34.28      7.70 o 
  -2   2  11        0.26       -1.03      2.89 o 
  -1   2  11        1.03        2.75      3.29 o 
   1   2  11        5.51        2.17      1.42 o 
   2   2  11       56.26       49.95      5.55 o 
   3   2  11       19.42       30.41      5.23 o 
   4   2  11       36.94       39.97      6.04 o 
   5   2  11        3.80        0.80      2.84 o 
   6   2  11        5.71        5.30      3.66 o 
  -2   3  11        0.64       -2.75      2.93 o 
  -1   3  11        2.99        3.73      3.41 o 
   1   3  11       41.48       47.64      3.59 o 
   2   3  11       35.32       48.15      6.37 o 
   3   3  11        2.48        1.16      2.98 o 
   4   3  11        1.29       -0.01      3.01 o 
   5   3  11        4.93        1.26      2.80 o 
   6   3  11        3.95        1.70      3.44 o 
  -2   4  11        0.17        0.56      3.31 o 
  -1   4  11        0.03       -1.86      2.90 o 
   0   4  11        2.31       -0.49      1.09 o 
   1   4  11       29.64       22.92      2.49 o 
   2   4  11        2.82       -0.08      2.77 o 
   3   4  11        4.46        2.51      3.00 o 
   4   4  11       43.01       54.92      7.44 o 
   5   4  11       58.61       58.98      6.43 o 
   6   4  11        0.45       -1.74      2.98 o 
  -2   5  11        0.02        2.17      3.41 o 
  -1   5  11        0.93       -0.30      3.31 o 
   0   5  11        1.77        2.92      1.36 o 
   1   5  11       16.90       16.51      2.27 o 
   2   5  11        0.43        2.77      2.79 o 
   3   5  11       31.34       48.55      6.82 o 
   4   5  11        0.02        0.82      3.04 o 
   5   5  11        8.11        9.07      3.89 o 
   6   5  11       53.18       74.48      9.20 o 
  -1   6  11        0.15       -4.70      3.13 o 
   0   6  11        0.00        0.17      1.35 o 
   1   6  11        1.63        1.75      1.56 o 
   2   6  11        2.75        2.44      2.97 o 
   3   6  11       11.77       12.28      4.04 o 
   4   6  11       10.51       11.92      4.29 o 
   5   6  11       70.20       80.55      8.05 o 
   0   7  11        0.88       -0.34      1.57 o 
   1   7  11        1.50        0.90      1.61 o 
   2   7  11        0.93        3.18      3.12 o 
   3   7  11        0.19       -1.92      2.84 o 
   4   7  11        8.38       17.85      5.16 o 
   5   7  11        1.31        0.21      3.54 o 
   1   8  11        0.94       -0.18      3.86 o 
   2   8  11        0.21       -0.12      2.70 o 
   3   8  11        0.10       -0.99      2.92 o 
   4   8  11        0.86        4.24      3.90 o 
   1  -3  12        0.00        0.34      4.40 o 
   2  -3  12        4.88       16.64      5.31 o 
   3  -3  12        7.41       12.68      4.73 o 
   1  -2  12        0.63        3.67      4.33 o 
   2  -2  12        8.00       11.39      4.77 o 
   3  -2  12       13.52       20.69      5.51 o 
   4  -2  12        0.65       -1.57      3.33 o 
   1  -1  12        6.12        8.70      5.22 o 
   2  -1  12        0.01        0.70      4.33 o 
   3  -1  12        5.56        5.89      3.99 o 
   4  -1  12        2.28        3.29      4.24 o 
   5  -1  12        0.83        1.01      3.59 o 
   5   0  12        0.41       -0.79      3.22 o 
  -1   1  12        0.59       -1.30      3.33 o 
   0   1  12       12.97        6.41      2.48 o 
   1   1  12       23.69       31.96      3.04 o 
   2   1  12       10.21       10.06      3.62 o 
   3   1  12       13.25       23.53      4.78 o 
   4   1  12        0.00       -2.16      2.77 o 
   5   1  12        1.01       -0.51      3.29 o 
   6   1  12        0.18       -1.44      2.20 o 
  -1   2  12        1.02        1.93      3.62 o 
   0   2  12       10.89        8.49      1.62 o 
   1   2  12        0.22       -1.78      1.26 o 
   2   2  12        0.33       -1.69      2.77 o 
   3   2  12        1.92        0.59      2.94 o 
   4   2  12        1.34        3.08      3.42 o 
   5   2  12        6.71        7.75      3.79 o 
   6   2  12        8.55        8.38      4.10 o 
  -1   3  12        0.63        3.04      3.23 o 
   0   3  12        0.65        2.55      1.26 o 
   1   3  12        3.15        0.30      1.37 o 
   2   3  12        2.97        0.98      2.99 o 
   3   3  12        9.17        7.55      3.93 o 
   4   3  12       15.88       20.69      4.91 o 
   5   3  12        0.05        0.49      3.25 o 
   6   3  12        5.91        6.82      3.97 o 
  -1   4  12        0.01       -0.22      3.73 o 
   0   4  12        4.73        3.54      1.45 o 
   1   4  12        3.63        3.25      1.54 o 
   2   4  12       48.67       59.87      7.43 o 
   3   4  12        6.37        7.44      3.77 o 
   4   4  12        0.56       -3.08      3.15 o 
   5   4  12        1.72        2.90      3.45 o 
   0   5  12        0.02       -1.20      1.23 o 
   1   5  12        7.24        4.78      1.69 o 
   2   5  12        0.13       -0.05      2.97 o 
   3   5  12        0.98        2.63      3.22 o 
   4   5  12        0.61        1.71      3.97 o 
   5   5  12       25.34       31.96      6.20 o 
   0   6  12        1.43       -1.70      1.45 o 
   1   6  12        2.41        2.10      1.63 o 
   2   6  12        3.72        2.72      3.09 o 
   3   6  12        3.40        3.33      3.16 o 
   4   6  12        2.78        2.72      4.08 o 
   2   7  12        5.21        3.74      3.38 o 
   3   7  12        1.16        1.40      3.35 o 
   2  -1  13        2.14        5.41      5.21 o 
   4   0  13        9.24       20.42      6.42 o 
   1   1  13        8.18        9.13      2.00 o 
   2   1  13        1.66        1.71      3.33 o 
   3   1  13        0.71        1.84      3.50 o 
   1   2  13        6.03        5.28      1.93 o 
   2   2  13        4.35        7.63      3.82 o 
   3   2  13        0.33        1.12      3.48 o 
   4   2  13        0.05        0.34      3.71 o 
   1   3  13        1.85        0.90      1.53 o 
   2   3  13        0.12       -0.56      3.08 o 
   3   3  13        0.04        3.28      3.45 o 
   4   3  13        5.44        4.37      3.76 o 
   1   4  13        0.15       -0.14      1.48 o 
   2   4  13        0.49        2.50      2.85 o 
   3   4  13        0.01        1.48      3.49 o 
   4   4  13        0.13       -2.92      3.39 o 
   2   5  13        8.59       10.23      4.19 o 
   3   5  13        0.05        0.87      3.38 o 
                                                 
